# Supplementary material for: Insecticide resistance mediated by an exon skipping event
Source: Mol Ecol. 2016 Nov 2;25(22):5692–704. doi: 10.1111/mec.13882 (PMC5111602; doi:10.1111/mec.13882)
Supplement: Supplementary file 8 — Table S3 Table of CpG sites and corresponding methylation ratios in the exon 3 cluster for the SpinSel, Spin and TA4 Tuta absoluta strains as revealed by bisulphite sequencing. [file MEC-25-5692-s008.xlsx]

## Sheet: Sheet1
position in SpinSel/TA4	corresponding position in Spin	SpinSel meth ratio	SpinSel total number of reads	TA4 meth ratio	TA4 total number of reads	Spin meth ratio	Spin total number of reads	SpinSel vs TA4 meth diff	SpinSel vs TA4 pvalue	SpinSel vs Spin meth diff	SpinSel vs Spin pvalue
31	n/a	0.01	17922	0	6024			0.01	1.87658e-10
41	n/a	0.03	17919	0.02	6022			0.01	2.17157e-05
43	n/a	0.01	17907	0	6023			0.01	1.875e-10
148	n/a	0	31	0	21			0	1
182	n/a	0	31	0	21			0	1
187	n/a	0	62	0	42			0	1
196	n/a	0	62	0	42			0	1
207	n/a	0	62	0	42			0	1
210	n/a	0.03	62	0	42			0.03	0.513816
217	n/a	0	62	0	42			0	1
225	n/a	0	31	0	21			0	1
351	n/a	0.03	60	0	23			0.03	1
416	179	0	120	0	46	0	34	0	1	0	1
424	n/a	0.08	120	0	46			0.08	0.0632462
464	220	0.02	60	0	23	0	34	0.02	1	0.02	1
474	n/a	0	60	0	23			0	1
482	238	0.02	60	0	23	0	34	0.02	1	0.02	1
492	248	0	60	0	23	0	34	0	1	0	1
571	327	0.01	318	0	202	0	90	0.01	0.285949	0.01	1
603	359	0	318	0	202	0	90	0	1	0	1
654	410	0	636	0	404	0	180	0	1	0	1
697	453	0.01	318	0	202	0	90	0.01	0.285949	0.01	1
727	483	0.01	318	0	202	0	90	0.01	0.285949	0.01	1
743	499	0.02	317	0	202	0.14	90	0.02	0.086341	-0.12	1.20064e-05
797	553	0	309	0	184	0	34	0	1	0	1
812	568	0	309	0	184	0	34	0	1	0	1
826	582	0.02	309	0	184	0	34	0.02	0.0886765	0.02	1
828	584	0.05	309	0	184	0	34	0.05	0.00158881	0.05	0.378911
832	588	0	309	0	184	0	34	0	1	0	1
836	592	0	309	0	184	0	34	0	1	0	1
862	618	0.01	309	0	184	0	68	0.01	0.296789	0.01	1
872	n/a	0	618	0	368			0	1
883	n/a	0	618	0	368			0	1
892	636	0.01	618	0	368	0	68	0.01	0.0896206	0.01	1
916	660	0	309	0	184	0	34	0	1	0	1
946	690	0	309	0	184	0	34	0	1	0	1
977	721	0.05	448	0	188	0	40	0.05	0.000540525	0.05	0.241942
1006	750	0	139	0	47	0	20			0	1
1089	838	0	139	0	51	0	34			0	1
1093	842	0	138	0	51	0	34			0	1
1100	849	0.03	139	0	51	0	34			0.03	1
1108	n/a	0.06	139	0	51
1130	879	0.01	139	0	51	0	20			0.01	1
1139	888	0	139	0	51	0	20			0	1
1181	930	0.02	1171	0.09	294	0	91	-0.07	1.78415e-07	0.02	0.403297
1388	1131	0.02	442	0	297	0	315	0.02	0.0132288
1420	n/a	0	442	0	297			0	1
1442	1189	0.07	442	0	297	0	15	0.07	1.27275e-07	0.07	0.613159
1450	1197	0.01	884	0	594	0	15	0.01	0.0134794	0.01	1
1515	1260	0.03	442	0.34	295	0	15	-0.31	1.59356e-10	0.03	1
1550	1299	0	508	0	333	0	30	0	1	0	1
1560	1309	0	508	0	333	0	15	0	1	0	1
1598	n/a	0	66	0	36			0	1
1603	n/a	0	66	0	36			0	1
1611	n/a	0	66	0	36			0	1
1654	n/a	0	132	0	72			0	1
1743	1341	0.01	369	0	191	0.05	40	0.01	0.304774	-0.04	0.108727
1753	1351	0.05	652	0.01	346	0.15	40	0.04	0.000486572	-0.1	0.0199288
1755	1353	0	675	0	346	0.05	40	0	1	-0.05	0.00305577
1799	1401	0	675	0	342	0	50	0	1	0	1
1922	1524	0	64	0	26	0	3088	0	1	0	1
1935	1537	0	64	0.04	26	0.01	3085	-0.04	0.288889	-0.01	1
1938	1540	0	64	0	26	0.03	3088	0	1	-0.03	0.262671
1941	1543	0	64	0	26	0.01	3088	0	1	-0.01	1
1945	1547	0	64	0.04	26	0.01	3086	-0.04	0.288889	-0.01	1
1994	1596	0	47	0	66	0.04	3087	0	1	-0.04	0.26078
2024	1627	0.02	94	0	132	0	371	0.02	0.171917	0.02	0.0405172
2030	1633	0.3	94	0	132	0.01	371	0.3	7.81102e-11	0.29	6.09209e-11
2033	1636	0	94	0	132	0.01	370	0	1	-0.01	0.587122
2038	1641	0	94	0	132	0.01	371	0	1	-0.01	0.587337
2040	1643	0	94	0	132	0	370	0	1	0	1
2045	1648	0	94	0	132	0	371	0	1	0	1
2051	1654	0	94	0	132	0.02	371	0	1	-0.02	0.353697
2057	1660	0.02	94	0.05	132	0	371	-0.03	0.311309	0.02	0.0405172
2060	1663	0	94	0	132	0	371	0	1	0	1
2105	1708	0.02	221	0	146	0	330	0.02	0.154497	0.02	0.0254594
2141	1744	0.01	174	0.25	80	0	330	-0.24	1.95594e-09	0.01	0.11874
2160	1763	0.01	254	0	28	0	660	0.01	1	0.01	0.0212786
2171	1774	0	254	0	28	0	659	0	1	0	1
2182	1785	0	254	0	28	0	657	0	1	0	1
2189	1792	0	254	0	28	0	657	0	1	0	1
2223	1826	0	127	0	14	0	327	0	1	0	1
2252	1855	0	127	0	14	0	327	0	1	0	1
2312	n/a	0.02	131	0.04	100			-0.02	0.469923
2378	n/a	0	262	0	202			0	1
2417	2028	0.01	131	0	101	0	40	0.01	1	0.01	1
2427	n/a	0	131	0	101			0	1
2536	2139	0.01	3353	0	883	0	1143	0.01	0.000484269	0.01	7.94214e-05
2548	2151	0.01	3380	0	881	0	1888	0.01	0.000857222	0.01	5.00607e-07
2550	2153	0.06	3420	0.01	894	0	1886	0.05	1.98904e-10	0.06	2.0803e-10
2557	2160	0.01	3313	0.01	875	0	1885	0	0.851009	0.01	4.28838e-07
2560	2163	0.01	3182	0.01	828	0	1869	0	1	0.01	7.12371e-07
2567	2170	0	3994	0.02	1008	0	2094	-0.02	3.32978e-11	0	1
2575	2178	0	4003	0	1012	0	2094	0	1	0	1
2578	2181	0	4004	0	1012	0.09	2094	0	1	-0.09	2.02766e-10
2596	2199	0.05	4003	0.01	1012	0	2094	0.04	1.70081e-10	0.05	2.6748e-10
2600	2203	0.01	4003	0.02	1012	0	2094	-0.01	0.0147507	0.01	7.25005e-08
2612	2215	0	4005	0	1012	0	2094	0	1	0	1
2614	n/a	0	4000	0	1008			0	1
2616	2219	0	3997	0	1010	0	2094	0	1	0	1
2632	2235	0	3992	0	1010	0.02	2093	0	1	-0.02	8.08299e-11
2640	2243	0	4005	0	1012	0	2094	0	1	0	1
2656	2259	0	3300	0	875	0.01	1156	0	1	-0.01	8.9066e-08
2670	n/a	0	3406	0	894			0	1
2717	2320	0	3141	0	820	0.27	220	0	1	-0.27	3.02127e-11
2731	2334	0.04	3104	0	813	0	220	0.04	2.40851e-10	0.04	0.000309884
2741	2344	0	3130	0	818	0	220	0	1	0	1
2757	2360	0	3142	0	822	0	220	0	1	0	1
2762	2365	0	3138	0	821	0	220	0	1	0	1
2764	2367	0	3138	0	823	0	220	0	1	0	1
2775	2378	0	3127	0	820	0	220	0	1	0	1
2779	2382	0	3117	0	816	0	220	0	1	0	1
2803	n/a	0	499	0	53			0	1
2813	n/a	0	505	0	53			0	1
2834	2437	0.01	8349	0.01	6031	0.02	3125	0	1	-0.01	3.23353e-05
2866	2469	0.01	8350	0	6024	0.01	3121	0.01	8.5326e-11	0	1
2894	2497	0	8418	0	6064	0.01	3135	0	1	-0.01	6.56154e-11
2973	2576	0.05	41	0.03	40	0.07	15	0.02	1	-0.02	1
3007	2610	0.02	41	0.03	40	0	15	-0.01	1	0.02	1
3066	2669	0.05	82	0	79	0	28	0.05	0.120588	0.05	0.570483
3128	2731	0	41	0	40	0	15	0	1	0	1
3169	2772	0	41	0.03	40	0	15	-0.03	0.493827	0	1
3217	2820	0	56	0	30	0	36	0	1	0	1
3280	2883	0	56	0	30	0	36	0	1	0	1
3328	2931	0	112	0	60	0	72	0	1	0	1
3334	2937	0	112	0	60	0	72	0	1	0	1
3353	n/a	0.02	56	0	30			0.02	1
3384	2987	0.02	56	0	30	0	36	0.02	1	0.02	1
3387	2990	0	56	0	29	0	36	0	1	0	1
3389	2992	0	56	0	30	0	36	0	1	0	1
3417	3020	0	56	0	30	0	36	0	1	0	1
3422	3025	0	56	0	30	0	36	0	1	0	1
3516	3119	0.01	5190	0	2162	0.05	2521	0.01	1.57212e-08	-0.04	1.20244e-10
3524	3127	0	5190	0.06	2164	0.02	2522	-0.06	1.63499e-10	-0.02	5.56488e-11
3533	3136	0.02	5188	0.08	2155	0	2522	-0.06	2.29421e-10	0.02	1.22162e-10
3540	3143	0	5189	0.14	2151	0.01	2522	-0.14	2.2814e-10	-0.01	3.58641e-11
3566	3169	0.01	5191	0	2164	0	2522	0.01	1.56275e-08	0.01	1.49173e-09
3720	3323	0	147	0	42	0	13	0	1	0	1
3891	3491	0.01	147	0	42	0	13	0.01	1	0.01	1
3897	3497	0.03	147	0	42	0	13	0.03	0.576968	0.03	1
3996	3596	0	656	0	184	0.28	18	0	1	-0.28	7.50273e-09
4003	3603	0.01	656	0	184	0	18	0.01	0.357444	0.01	1
4129	3729	0	653	0	183	0	18	0	1	0	1
4152	n/a	0.04	655	0.16	183			-0.12	1.81244e-07
