# Supplementary material for: Insecticide resistance mediated by an exon skipping event
Source: Mol Ecol. 2016 Nov 2;25(22):5692–704. doi: 10.1111/mec.13882 (PMC5111602; doi:10.1111/mec.13882)
Supplement: Supplementary file 9 — Table S4 Transcripts identified by RNAseq as significantly differentially expressed between the Spin and SpinSel Tuta absoluta strains using assembly one as a reference (see methods). [file MEC-25-5692-s009.xlsx]

## Sheet: Sheet1
Contig ID	NCBI top hit	EdgeR LogFC	EdgeR FC	EdgeR Padj	DEseq2 LogFC	DEseq2 FC	DEseq2 Padj
63590_c1_seq17	uncharacterized protein LOC101745924	10.3882	1340.13	1.88209e-08	7.13886	140.932	6.35e-18
67838_c0_seq20	hypothetical protein KGM_11873	10.4224	1372.32	9.6361e-08	6.59091	96.3967	4.73e-13
66260_c0_seq2	PREDICTED: twinfilin-like	9.79498	888.349	5.75629e-06	6.34198	81.1195	2.95e-12
73371_c0_seq2	hypothetical protein KGM_02829	9.26788	616.467	9.47948e-05	6.18953	72.985	3.79e-12
66260_c0_seq11	PREDICTED: twinfilin-like	10.2201	1192.8	2.28123e-06	5.95968	62.2361	1.99e-09
69919_c0_seq3	hypothetical protein KGM_08754	9.57647	763.49	3.72226e-05	5.95752	62.1428	5.39e-10
66685_c2_seq16	hypothetical protein TcasGA2_TC002202	9.67533	817.645	2.5627e-05	5.94272	61.5086	8.44e-10
72367_c0_seq3	hypothetical protein KGM_16827	9.02478	520.87	0.000372312	5.93609	61.2267	1.14e-10
71303_c0_seq13	protein arginine n-methyltransferase	9.52419	736.321	5.49311e-05	5.88578	59.1286	1.17e-09
66685_c2_seq13	hypothetical protein TcasGA2_TC002202	10.7482	1720.03	2.2588e-07	5.8755	58.7086	9.6e-09
67838_c0_seq5	hypothetical protein KGM_11873	9.45585	702.256	8.59941e-05	5.78725	55.2249	3.32e-09
68928_c0_seq1	PREDICTED: uncharacterized protein LOC101746725	9.97072	1003.43	1.56688e-05	5.70766	52.2609	1.99e-08
63395_c0_seq5	fumarylacetoacetase	10.525	1473.44	1.35887e-06	5.69548	51.8216	4.16e-08
73260_c0_seq8	protein real-time-like isoform x1	9.60755	780.121	6.37239e-05	5.69071	51.6505	1.35e-08
71971_c0_seq13	vacuolar atp synthase subunit s1	9.30085	630.717	1.75871e-07	5.56418	47.3136	9.8e-08
68853_c0_seq14	PREDICTED: uncharacterized protein LOC103513223	8.49765	361.449	0.00334691	5.52863	46.1618	6.87e-09
69840_c2_seq2	cathepsin l-like protease	7.54798	187.141	2.2637e-05	5.51856	45.8409	4.26e-09
65435_c0_seq8	neural cell adhesion molecule 1-like	9.25392	610.532	0.000360553	5.48158	44.6809	6.99e-08
71257_c0_seq11	bcl2 adenovirus e1b 19 kda protein-interacting protein 3-like	8.94089	491.447	0.000941328	5.46513	44.1742	4.67e-08
64381_c0_seq9	ring finger protein 181	8.26813	308.286	0.00686327	5.34208	40.5627	3.92e-08
72951_c0_seq14	hypothetical protein KGM_15294	8.19147	292.332	0.00879883	5.23787	37.736	1.18e-07
71583_c0_seq1	protein fam49b-like	8.72467	423.045	0.00259686	5.20007	36.7602	5.39e-07
61004_c0_seq2	PREDICTED: uncharacterized protein LOC101744340	8.41568	341.485	0.00598135	5.17337	36.086	4.12e-07
63096_c0_seq1	hypothetical protein NP_c11	8.19004	292.043	0.00938147	5.17047	36.0136	2.68e-07
71477_c0_seq1	pi-plc x domain-containing protein 3-like	8.16399	286.818	0.0099401	5.16464	35.8683	2.68e-07
54204_c0_seq1	dopamine d2-like receptor-like	8.21611	297.368	0.00891014	5.15026	35.5125	3.58e-07
72601_c0_seq4	synaptic vesicle glycoprotein 2c-like	9.27444	619.278	0.000684161	5.12187	34.8206	2.26e-06
73362_c0_seq2	histone-lysine n-	9.22215	597.234	0.0007745	5.11521	34.6602	2.27e-06
71977_c0_seq6	c-type lectin partial	7.95568	248.255	0.016548	5.05063	33.1429	5.99e-07
65006_c0_seq18	dullard-like protein	9.30503	632.549	0.000737536	5.05041	33.1379	4.03e-06
56722_c0_seq9	zinc finger bed domain-containing protein 4-like	8.15428	284.894	0.011596	5.01865	32.4164	1.28e-06
66906_c0_seq3	g protein alpha subunit	9.23378	602.065	0.000922668	5.00454	32.1008	5.51e-06
69755_c0_seq25	triacylglycerol pancreatic	8.26429	307.468	0.00994367	4.94959	30.9011	3.08e-06
68925_c1_seq13	stromal interaction molecule 1 precursor	8.23328	300.93	0.0113151	4.90827	30.0287	4.21e-06
66385_c1_seq9	endonuclease-reverse transcriptase	8.63664	398.004	0.00510232	4.89861	29.8282	7.45e-06
66821_c0_seq42	PREDICTED: uncharacterized protein LOC100574122	8.55358	375.738	0.00659245	4.88654	29.5797	7.45e-06
71033_c0_seq6	hypothetical protein KGM_12398	8.0736	269.398	0.0155004	4.8824	29.495	4.24e-06
68119_c1_seq40	glycine receptor beta precursor	7.83581	228.462	0.0227126	4.8704	29.2507	3.2e-06
63435_c0_seq5	zinc finger protein 91	8.33375	322.632	0.00977987	4.87039	29.2505	6.85e-06
72174_c0_seq4	hemocyte-specific integrin alpha subunit 3	8.7349	426.056	0.00434058	4.858	29.0005	1.12e-05
65536_c4_seq3	ras-related protein rab-9b-like	7.79204	221.635	0.0251892	4.79843	27.8274	5.95e-06
60733_c0_seq6	hypothetical protein KGM_22419	7.59089	192.791	0.0326181	4.78818	27.6304	4.6e-06
65874_c0_seq3	probable 3 -cyclic phosphodiesterase pde-5-like	8.2697	308.623	0.0121787	4.76916	27.2684	1.42e-05
68925_c1_seq8	stromal interaction molecule 1 precursor	8.23747	301.805	0.0133142	4.76813	27.249	1.37e-05
67954_c0_seq7	leptin receptor gene-related isoform x1	8.84346	459.354	0.00407721	4.7599	27.0941	2.48e-05
63437_c0_seq10	PREDICTED: uncharacterized protein LOC101742072	6.21966	74.5256	0.0326721	4.6707	25.4695	1.21e-06
72711_c0_seq14	hypothetical protein KGM_15424	7.81662	225.443	0.0268952	4.65995	25.2804	2.05e-05
62555_c1_seq1	rna-directed dna polymerase from mobile element jockey- partial	6.17416	72.2118	0.0372096	4.63576	24.8601	1.55e-06
64078_c0_seq21	PREDICTED: uncharacterized protein LOC101746992	8.40136	338.112	0.0119099	4.62444	24.6658	4.95e-05
71571_c0_seq3	PREDICTED: interaptin-like	7.67406	204.232	0.0340957	4.61922	24.5767	2.41e-05
65831_c0_seq2	hypothetical protein TcasGA2_TC015983	7.53507	185.474	0.041288	4.5805	23.9258	2.8e-05
68753_c0_seq10	reverse transcriptase ( )	7.93013	243.897	0.0254965	4.56523	23.674	5.1e-05
63565_c0_seq1	hypothetical protein KGM_22404	8.13065	280.266	0.0206867	4.52482	23.0201	8.22e-05
63607_c0_seq1	unknown	8.02788	260.996	0.024837	4.47704	22.2702	0.000103862
67354_c1_seq23	hypothetical protein HELRODRAFT_160431	5.90669	59.9916	0.00710405	4.33587	20.1942	3.02e-05
70957_c0_seq5	beta- -galactosyltransferase	5.22596	37.4259	0.0326721	4.28638	19.5133	1.29e-06
64647_c0_seq6	beta-adaptin	7.65956	202.189	0.0486538	4.26947	19.2858	0.000326987
71623_c0_seq7	hypothetical protein KGM_09042	6.16501	71.7554	0.0205868	4.2558	19.1039	0.000117826
72702_c0_seq26	mannose-1-phosphate guanyltransferase alpha-a-like	8.51554	365.958	0.0160701	4.23791	18.8685	0.000585174
62459_c1_seq8	pol polyprotein	7.87516	234.78	0.0432324	4.14029	17.634	0.000791417
65912_c0_seq3	btb poz domain-containing protein 6 isoform x1	8.0721	269.12	0.0364115	4.06157	16.6976	0.00128737
69994_c0_seq26	non-muscle myosin heavy chain	6.14764	70.8964	0.00584748	4.00332	16.0368	0.000806936
59684_c0_seq13	hypothetical protein KGM_22605	8.0926	272.97	0.0405208	3.9095	15.0271	0.00280435
70976_c0_seq2	probable bifunctional methylenetetrahydrofolate dehydrogenase cyclohydrolase 2-like isoform x1	4.56168	23.6159	3.00375e-05	3.86014	14.5217	5.46e-06
60557_c0_seq1	hypothetical protein KGM_10094	4.42582	21.4934	0.0202843	3.57456	11.9138	0.000310059
72476_c1_seq10	farnesyl diphosphate synthase-like protein	5.35775	41.0058	0.0377901	3.39696	10.5338	0.0124915
68420_c0_seq4	calcium-activated potassium channel slowpoke-like isoform x26	4.9212	30.2989	0.0483409	3.37729	10.3912	0.00910715
62333_c0_seq3	histone h1	5.83001	56.8863	0.00949564	3.35569	10.2368	0.0196309
72914_c0_seq16	c-myc promoter-binding	8.42876	344.595	0.047008	3.32858	10.0462	0.0287074
68936_c1_seq18	hypothetical protein NBO_224g0001	4.18776	18.2238	0.0197593	2.99951	7.99728	0.0265554
62327_c1_seq6	aldo-keto reductase	3.71841	13.163	0.0109855	2.87995	7.36127	0.0193046
68983_c0_seq1	actin related protein 2 3 complex subunit partial	3.31212	9.93223	0.0280393	2.77193	6.83023	0.00753374
50811_c0_seq4	hypothetical protein KGM_08118	2.82206	7.0717	0.0414572	2.70128	6.50378	5.64e-09
62773_c0_seq1	serine protease	3.2368	9.42702	0.00851822	2.65914	6.31657	0.0180246
71608_c0_seq6	PREDICTED: uncharacterized protein LOC101735428	3.23854	9.43841	0.0310958	2.57752	5.96914	0.0424155
64333_c0_seq2	copper-zinc superoxide dismutase	2.99361	7.96462	0.0229464	2.45244	5.47342	0.0423654
73387_c0_seq1	muscle-specific protein 300	-2.49649	0.177208	0.0398583	-2.19649	0.218167	0.0242891
70667_c0_seq2	v-type proton atpase subunit b	-2.61627	0.163089	0.024622	-2.2537	0.209686	0.0361954
69445_c0_seq1	zinc transporter zip1-like	-2.42887	0.185711	0.0220371	-2.30405	0.202493	1.22e-05
70707_c0_seq10	hypothetical protein KGM_19125	-2.59048	0.166031	0.0450993	-2.30527	0.202323	0.00993228
68838_c0_seq1	en protein binding engrailed nuclear homeoprotein-regulated protein	-3.13438	0.113882	0.0237085	-2.57695	0.167594	0.0266155
68060_c2_seq1	eukaryotic translation initiation factor 4 2	-2.96729	0.127867	0.0145604	-2.5838	0.166801	0.00512078
71213_c0_seq2	sodium-bile acid cotransporter	-3.1414	0.11333	0.0146796	-2.60317	0.164577	0.0210682
46506_c0_seq1	hypothetical protein KGM_05412	-2.86466	0.137294	0.00995083	-2.614	0.163346	0.000251145
71213_c0_seq5	sodium-bile acid cotransporter	-3.07806	0.118416	0.011596	-2.7536	0.14828	0.000505084
72191_c0_seq7	maternal effect protein staufen-like	-3.02041	0.123244	0.0050479	-2.78853	0.144734	1.32e-05
66428_c0_seq1	PREDICTED: uncharacterized protein K02A2.6-like	-3.04027	0.121559	0.0113164	-2.79074	0.144512	2.83e-05
67452_c0_seq4	PREDICTED: uncharacterized protein LOC101738136	-3.5335	0.0863594	0.0147572	-2.79342	0.144244	0.019721
70270_c0_seq18	sulfate transporter	-3.14	0.11344	0.00673695	-2.83624	0.140026	0.000103654
63375_c1_seq4	juvenile hormone epoxide hydrolase	-3.17444	0.110764	0.000940687	-2.86666	0.137104	9.61e-05
72296_c0_seq7	hypothetical protein TcasGA2_TC009268	-3.36358	0.0971542	0.0133142	-2.87291	0.136511	0.0022387
67452_c0_seq5	PREDICTED: uncharacterized protein LOC101738136	-3.51498	0.0874752	0.00687737	-2.99421	0.125503	0.00130675
62590_c0_seq3	cuticular protein hypothetical 4 precursor	-4.43098	0.04636	0.0151528	-2.99799	0.125175	0.0377204
68266_c0_seq21	hypothetical protein TcasGA2_TC004227	-4.65048	0.0398168	0.0104484	-3.02801	0.122596	0.0417841
62836_c0_seq17	probable very-long-chain enoyl- reductase art-1-like	-4.69454	0.0386191	0.00972724	-3.05889	0.12	0.0367287
67652_c0_seq4	hypothetical protein KGM_14251	-4.11227	0.0578206	0.047613	-3.07836	0.118392	0.0134439
65493_c0_seq3	PREDICTED: uncharacterized protein LOC101738020	-3.28052	0.102912	0.0294021	-3.10916	0.115891	1.29e-09
68375_c0_seq18	hypothetical protein KGM_21879	-4.2524	0.0524686	0.0263716	-3.12178	0.114881	0.0140236
71061_c0_seq1	PREDICTED: uncharacterized protein LOC101740488	-5.69242	0.0193379	0.00753654	-3.12224	0.114845	0.0459879
70679_c0_seq7	diphosphoinositol polyphosphate phosphohydrolase 2-like	-3.71995	0.0758899	0.0377901	-3.14504	0.113044	0.000767518
72220_c0_seq26	hypothetical protein KGM_17358	-4.74221	0.037364	0.00687255	-3.16718	0.111322	0.0227556
69585_c2_seq41	PREDICTED: uncharacterized protein LOC101742343	-5.56237	0.0211621	0.0325594	-3.20067	0.108768	0.0334826
44960_c0_seq1	hypothetical protein TcasGA2_TC010304	-3.88946	0.067477	0.0118312	-3.2175	0.107507	0.00108858
64031_c0_seq1	PREDICTED: uncharacterized protein LOC101746992	-3.52417	0.0869199	0.0364572	-3.2387	0.105938	4.77e-07
66840_c0_seq3	cuticular protein rr-3 motif 148 precursor	-3.71141	0.0763402	9.47948e-05	-3.25026	0.105093	5.4e-05
68206_c0_seq18	zinc finger protein xfin	-4.63405	0.0402729	0.0157275	-3.27409	0.103371	0.0105683
50156_c1_seq3	orf2-encoded protein	-4.39186	0.0476341	0.0489075	-3.27889	0.103028	0.00644427
67534_c0_seq2	rna-directed dna polymerase from mobile element jockey-like	-3.96813	0.0638961	0.00787788	-3.38589	0.0956636	0.000106495
72456_c0_seq2	extracellular domains-containing protein cg31004-like isoform x1	-5.40666	0.0235739	0.0226451	-3.39803	0.0948614	0.0133389
53481_c0_seq4	elongation factor 1 delta	-5.6606	0.0197692	0.00207126	-3.43868	0.0922262	0.0129402
62892_c0_seq2	unknown secreted protein	-4.65114	0.0397985	0.00434354	-3.47854	0.089713	0.00253762
66645_c0_seq5	endonuclease-reverse transcriptase	-4.65456	0.0397043	0.00259686	-3.48963	0.0890262	0.0022727
71578_c0_seq15	cytochrome b5-like isoform x2	-4.94178	0.0325369	0.00103368	-3.50578	0.0880349	0.00419992
71850_c0_seq2	simila to cg6762	-3.74551	0.074557	4.43406e-05	-3.58839	0.0831356	1.7e-16
61890_c2_seq4	hypothetical protein M514_20469	-5.96586	0.0159992	0.00164298	-3.68334	0.0778401	0.00475848
70061_c0_seq3	hypothetical protein KGM_01470	-4.84462	0.0348037	0.00494862	-3.74714	0.0744728	0.000340181
69561_c0_seq6	PREDICTED: uncharacterized protein LOC101742492	-4.86124	0.0344048	0.00334691	-3.86159	0.0687933	8.86e-05
71969_c1_seq9	heterotrimeric guanine nucleotide-binding protein beta subunit	-8.10625	0.0036289	0.0375759	-3.93517	0.0653726	0.00242939
71750_c0_seq2	f-box wd repeat-containing protein 1a-like	-8.03328	0.00381719	0.0404946	-3.95216	0.0646072	0.00220616
67783_c2_seq2	s-adenosylmethionine synthetase	-10.2657	0.000812272	1.43495e-13	-3.98294	0.0632435	0.00262989
67613_c0_seq2	rna-directed dna polymerase from mobile element jockey-like	-5.47173	0.0225343	0.000841221	-3.99152	0.0628687	0.000278144
71492_c0_seq7	PREDICTED: epsin-1-like	-8.00408	0.00389523	0.0379357	-4.03939	0.0608165	0.00137183
67220_c0_seq29	GH10059	-8.24688	0.00329186	0.0268952	-4.06459	0.0597636	0.00130189
64100_c0_seq2	hypothetical protein TcasGA2_TC016048	-6.28534	0.012821	0.00129976	-4.08708	0.0588393	0.000568789
69011_c0_seq2	cytochrome b-c1 complex subunit mitochondrial-like	-8.03315	0.00381752	0.0344472	-4.11358	0.0577681	0.000940263
67047_c0_seq2	tpa: cuticle protein	-8.03133	0.00382233	0.035171	-4.15286	0.0562166	0.000767518
62027_c0_seq16	endonuclease-reverse transcriptase	-9.18386	0.00171942	0.00437685	-4.19395	0.0546382	0.000843317
68281_c2_seq21	g protein-coupled receptor	-8.2185	0.00335726	0.0240737	-4.20264	0.0543101	0.000622115
71678_c0_seq4	low quality protein: protein transport protein sec24c-like	-8.10241	0.00363857	1.67962e-06	-4.21045	0.0540167	0.0007387
25655_c0_seq1	PREDICTED: uncharacterized protein LOC101742343	-5.37941	0.0240235	0.000116124	-4.21475	0.053856	1.48e-05
67396_c0_seq6	PREDICTED: uncharacterized protein LOC100571222	-8.5202	0.00272373	0.0147474	-4.26834	0.0518922	0.000485281
65233_c0_seq1	gram domain-containing protein 1b-like	-8.01205	0.00387377	0.0294021	-4.28163	0.0514164	0.000357912
58763_c0_seq2	hypothetical protein X777_02025	-8.37529	0.00301152	0.0175886	-4.30998	0.0504158	0.000359426
73022_c0_seq3	indole-3-acetaldehyde oxidase-like	-7.68998	0.00484268	0.0406846	-4.34831	0.0490939	0.000183855
67725_c1_seq2	u11 u12 small nuclear ribonucleoprotein 48 kda	-5.98731	0.0157631	0.0240737	-4.36589	0.0484994	2.52e-05
65849_c0_seq4	methionine aminopeptidase mitochondrial-like isoform x1	-7.51432	0.00546971	0.0484339	-4.38642	0.047814	0.00011777
72315_c0_seq4	coiled-coil domain-containing protein 39-like	-8.14809	0.00352516	0.0215725	-4.41101	0.0470061	0.000167601
59845_c0_seq1	hypothetical protein KGM_18556	-7.53601	0.0053881	0.0460746	-4.41448	0.0468931	9.85e-05
59365_c1_seq2	similar to CG11050	-7.83967	0.00436539	0.0323386	-4.4236	0.0465976	0.000121814
65177_c0_seq7	exosc7 protein	-8.31316	0.00314405	0.0163055	-4.43456	0.046245	0.000159654
69130_c0_seq3	adp ribosylation factor	-7.97452	0.00397585	0.0263716	-4.43504	0.0462295	0.000124851
68861_c0_seq3	zinc finger protein 28 homolog isoform x1	-7.63089	0.00504513	0.0398583	-4.44038	0.0460589	9.01e-05
70865_c0_seq1	cathepsin o2-like protease	-8.51687	0.00273002	0.0115576	-4.45057	0.0457347	0.00016101
69197_c0_seq4	glycerol kinase 5- partial	-8.28021	0.00321668	0.016882	-4.45722	0.0455242	0.000133616
70907_c0_seq10	-like protein 9	-7.46556	0.00565772	0.0473621	-4.45738	0.0455191	6.52e-05
65260_c2_seq4	cuticular protein hypothetical 5 precursor	-8.07957	0.00369665	0.0220371	-4.4781	0.0448702	0.000102103
67660_c3_seq14	PREDICTED: uncharacterized protein LOC101746247	-6.03302	0.0152715	0.000214887	-4.4838	0.0446932	1.07e-05
69165_c0_seq1	ubiquitin-associated domain-containing protein 1-like	-8.81164	0.00222552	0.00606051	-4.49113	0.0444668	0.0001427
72601_c0_seq23	synaptic vesicle glycoprotein 2c-like	-7.57727	0.0052362	0.0398583	-4.50672	0.0439889	5.02e-05
69484_c1_seq10	hypothetical protein KGM_14717	-7.88962	0.00421684	0.0266031	-4.53475	0.0431424	5.71e-05
62836_c0_seq5	probable very-long-chain enoyl- reductase art-1-like	-6.30775	0.0126235	0.000229588	-4.54899	0.0427187	1.09e-05
67884_c0_seq1	carbonic anhydrase-related protein 10-like	-7.9653	0.00400134	0.0236413	-4.56634	0.0422081	4.86e-05
57398_c0_seq7	hypothetical protein	-8.54289	0.00268124	0.00927067	-4.59256	0.0414479	6.46e-05
73202_c0_seq2	dna topoisomerase 2	-8.12992	0.00356986	0.0182205	-4.59406	0.0414048	4.58e-05
66951_c0_seq22	hypothetical protein YYC_03233	-9.01447	0.00193364	0.00314512	-4.63149	0.0403444	6.53e-05
62522_c1_seq3	PREDICTED: uncharacterized protein LOC103516087	-8.02654	0.00383504	0.0203703	-4.64059	0.0400907	2.82e-05
67554_c0_seq9	PREDICTED: uncharacterized protein LOC101736278	-6.16264	0.0139592	0.0304737	-4.65994	0.0395566	1.02e-06
63752_c0_seq5	rna-directed dna polymerase from mobile element jockey-like	-7.79122	0.0045145	0.0264434	-4.67011	0.0392786	1.62e-05
62457_c0_seq2	gem-associated protein 5-like	-8.59518	0.00258578	0.0072112	-4.67985	0.0390143	3.57e-05
66044_c1_seq12	thap domain-containing protein 9	-8.8202	0.00221235	0.00434058	-4.69551	0.0385931	3.76e-05
71755_c0_seq3	regulator of g-protein signaling 20-like isoform x1	-7.89138	0.00421171	0.0233208	-4.70011	0.0384702	1.44e-05
62579_c0_seq1	centromere kinetochore protein zw10 homolog	-8.14764	0.00352628	0.0155129	-4.70428	0.0383594	1.91e-05
71059_c0_seq15	cytoplasmic dynein 1 intermediate chain-like isoform x4	-7.90533	0.00417119	0.0224079	-4.71778	0.0380021	1.27e-05
68281_c2_seq20	g protein-coupled receptor	-7.9273	0.00410813	0.02104	-4.73405	0.0375759	1.15e-05
64343_c0_seq3	endonuclease-reverse transcriptase	-7.99014	0.00393304	0.019282	-4.73635	0.0375159	1.22e-05
72046_c0_seq6	zinc finger c2hc domain-containing protein 1c-like isoform x2	-7.82006	0.00442515	0.0246475	-4.73999	0.0374215	9.21e-06
73254_c0_seq10	low quality protein: dynein heavy chain axonemal-like	-7.75509	0.00462898	0.0265422	-4.74205	0.037368	8.23e-06
73194_c0_seq2	rho guanine nucleotide exchange factor 11-like	-6.53254	0.0108021	3.68292e-05	-4.74263	0.0373531	3.37e-06
72601_c0_seq11	synaptic vesicle glycoprotein 2c-like	-8.15868	0.0034994	0.0142736	-4.76014	0.0369024	1.23e-05
67838_c0_seq2	hypothetical protein KGM_11873	-7.77477	0.00456626	0.0249442	-4.76432	0.0367956	7.01e-06
67972_c0_seq7	unknown similar to MacoNPV-B orf57	-9.27802	0.00161079	0.00113993	-4.7971	0.035969	2.39e-05
68322_c2_seq6	trna-specific adenosine deaminase 2-like	-8.55546	0.00265798	0.00674509	-4.81549	0.0355136	1.22e-05
67705_c0_seq43	calponin homology domain-containing protein ddb_g0272472-like	-7.674	0.0048966	0.0277399	-4.8282	0.035202	3.11e-06
66647_c0_seq5	leucine carboxyl methyltransferase 1-like	-6.37779	0.0120253	0.0194759	-4.83245	0.0350984	2.28e-07
67330_c0_seq2	peroxisome assembly protein 12	-8.44653	0.00286644	0.00787788	-4.84228	0.0348601	8.71e-06
67615_c0_seq4	inorganic phosphate cotransporter-like	-9.18933	0.00171292	0.00131881	-4.84422	0.0348132	1.6e-05
71302_c0_seq6	pre-mrna 3 end processing protein wdr33-like isoform x2	-6.57316	0.0105022	0.0120798	-4.86001	0.0344344	3.89e-07
66304_c0_seq11	PREDICTED: uncharacterized protein LOC100568979	-9.31826	0.00156648	0.000902048	-4.86904	0.0342195	1.45e-05
63465_c0_seq5	glutathione s-transferase epsilon 2	-8.73851	0.00234125	0.00386771	-4.88663	0.0338048	8.24e-06
67354_c1_seq20	hypothetical protein HELRODRAFT_173101	-7.96784	0.0039943	0.0174893	-4.9047	0.0333839	2.55e-06
51706_c0_seq2	serf-like protein	-8.7479	0.00232605	0.0035997	-4.9105	0.0332501	7.01e-06
68088_c0_seq2	hypothetical protein KGM_02762	-8.74084	0.00233746	0.00358964	-4.91401	0.0331693	6.89e-06
68124_c0_seq10	dna-binding protein ikaros-like	-9.08528	0.00184102	0.00149049	-4.93137	0.0327726	8e-06
62543_c0_seq2	single-stranded dna-binding protein 3-like	-6.09754	0.0146035	0.0101231	-4.94488	0.0324672	6.02e-09
68310_c2_seq8	vacuolar atpase subunit a	-8.81316	0.00222318	0.0028417	-4.94886	0.0323776	5.51e-06
68731_c0_seq2	testis-specific serine threonine-protein kinase 1-like	-8.28549	0.00320492	0.00922936	-4.96135	0.0320985	2.53e-06
63096_c0_seq6	hypothetical protein NBO_383g0001	-8.67893	0.00243996	0.00386771	-4.97807	0.0317287	3.66e-06
67606_c0_seq10	hypothetical protein KGM_11742	-7.97471	0.00397533	0.0157275	-4.98952	0.0314778	1.05e-06
64181_c0_seq2	e3 ubiquitin-protein ligase amfr-like	-8.61333	0.00255346	0.00434354	-4.9987	0.0312781	2.86e-06
70915_c0_seq2	hypothetical protein KGM_04852	-8.12199	0.00358953	0.0115576	-5.02568	0.0306987	9.69e-07
73024_c0_seq4	hypothetical protein KGM_14284	-8.26751	0.00324513	0.00882526	-5.03117	0.0305821	1.2e-06
71307_c0_seq11	organic cation transporter	-7.07816	0.00740049	3.14674e-05	-5.07851	0.0295948	2.68e-07
68731_c0_seq6	testis-specific serine threonine-protein kinase 1-like	-8.0635	0.00373804	0.0121329	-5.08723	0.0294165	4.21e-07
63865_c0_seq2	hemolin-interacting protein	-9.36239	0.00151929	0.000510756	-5.10133	0.0291303	2.68e-06
62095_c0_seq12	hypothetical protein TcasGA2_TC002031	-6.14294	0.0141511	0.000236657	-5.15481	0.0280702	7.58e-11
71059_c0_seq4	cytoplasmic dynein 1 intermediate chain-like isoform x2	-8.32908	0.00310955	0.00674509	-5.15806	0.0280071	3.58e-07
63095_c1_seq2	limb and neural patterns protein	-8.09211	0.00366466	0.0109855	-5.16514	0.0278701	1.92e-07
73206_c1_seq1	hypothetical protein KGM_11072	-6.72814	0.0094325	0.00113902	-5.17547	0.0276712	1.08e-08
72461_c0_seq1	hypothetical protein KGM_13383	-8.87442	0.00213076	0.00162647	-5.21538	0.0269161	5.19e-07
63165_c0_seq8	PREDICTED: uncharacterized protein C6orf106 homolog isoform X1	-10.1419	0.000885105	2.69558e-05	-5.2194	0.0268413	1.83e-06
65405_c0_seq1	PREDICTED: uncharacterized protein LOC101737807	-8.56833	0.00263436	0.00358964	-5.22898	0.0266638	2.68e-07
72253_c0_seq14	myelin expression factor 2	-8.51505	0.00273346	0.00405378	-5.25112	0.0262576	1.88e-07
67838_c0_seq15	hypothetical protein KGM_11873	-7.11647	0.00720657	0.0017227	-5.26461	0.0260132	1.24e-08
72464_c2_seq3	juvenile hormone epoxide hydrolase-like protein 3	-9.64843	0.00124605	0.000125217	-5.28979	0.0255631	6.83e-07
46708_c0_seq1	rna-directed dna polymerase from mobile element jockey-like	-8.51064	0.00274184	0.00396713	-5.29935	0.0253944	1.03e-07
50693_c0_seq1	prolyl 4-hydroxylase subunit alpha-2 isoform x2	-8.70894	0.00238972	0.00216559	-5.30767	0.0252483	1.46e-07
64181_c0_seq1	e3 ubiquitin-protein ligase amfr	-9.43308	0.00144664	0.000233279	-5.32478	0.0249507	3.93e-07
67705_c0_seq13	calponin homology domain-containing protein ddb_g0272472-like	-9.53083	0.00135186	0.00016787	-5.34735	0.0245634	3.64e-07
70681_c0_seq14	williams-beuren syndrome chromosomal region 16	-10.4446	0.000717586	5.10584e-06	-5.35517	0.0244306	7.3e-07
72507_c0_seq5	rna-directed dna polymerase from mobile element jockey-like	-8.39345	0.00297386	0.00494862	-5.35733	0.024394	3.74e-08
65177_c0_seq6	exosc7 protein	-8.13537	0.0035564	4.45123e-05	-5.36325	0.0242941	1.17e-07
67838_c0_seq6	hypothetical protein KGM_11873	-6.96534	0.00800246	0.0024394	-5.36515	0.0242621	9.59e-10
71250_c1_seq3	phospholipid-transporting atpase 1 (aminophospholipid flippase 1)	-9.26112	0.00162977	0.000379626	-5.37607	0.0240792	1.93e-07
67838_c0_seq11	hypothetical protein KGM_11873	-8.78009	0.00227473	0.00149049	-5.40976	0.0235234	5.22e-08
70078_c0_seq5	hypothetical protein KGM_04783	-8.48362	0.00279367	0.00341504	-5.4719	0.0225317	1.1e-08
68088_c0_seq7	hypothetical protein KGM_02762	-8.528	0.00270904	0.00305561	-5.47727	0.022448	1.17e-08
70681_c0_seq6	williams-beuren syndrome chromosomal region 16	-6.92115	0.00825139	0.000302892	-5.56787	0.0210817	1.37e-11
72337_c0_seq7	protein kinase c and casein kinase substrate in neurons protein 2-like	-8.86935	0.00213825	0.000902048	-5.59316	0.0207153	7.01e-09
66285_c0_seq1	alpha-tocopherol transfer	-9.58533	0.00130175	7.70144e-05	-5.59656	0.0206665	3.16e-08
66951_c0_seq26	hypothetical protein YYC_03233	-8.87237	0.00213378	0.000841221	-5.64104	0.0200391	3.84e-09
68371_c0_seq2	hypothetical protein KGM_02090	-8.66975	0.00245553	0.00158607	-5.65554	0.0198387	1.59e-09
54716_c0_seq3	reverse transcriptase	-9.07016	0.00186042	0.000412647	-5.67652	0.0195522	4.18e-09
71578_c0_seq7	cytochrome b5-like isoform x2	-9.72512	0.00118153	3.72226e-05	-5.69319	0.0193276	1.4e-08
66806_c2_seq29	multidrug resistance protein homolog 49-like	-10.0281	0.000957752	1.0984e-05	-5.6981	0.019262	2.12e-08
66948_c0_seq1	protein shq1-like protein	-10.1977	0.000851503	5.06556e-06	-5.70058	0.0192289	2.6e-08
67838_c0_seq13	hypothetical protein KGM_11873	-8.79266	0.00225499	0.000941328	-5.72004	0.0189713	9.78e-10
69745_c3_seq6	PREDICTED: uncharacterized protein LOC103523403	-10.3269	0.000778586	2.59772e-06	-5.73316	0.0187995	2.18e-08
66073_c0_seq2	wd repeat domain phosphoinositide-interacting protein	-7.69456	0.00482733	9.99468e-09	-5.73339	0.0187966	5.44e-10
72316_c0_seq4	protein suppressor of white apricot-like	-9.28536	0.00160261	0.000171652	-5.74012	0.018709	3.32e-09
64416_c0_seq7	glutathione s transferase s1	-9.84742	0.0010855	1.99826e-05	-5.7512	0.0185659	9.45e-09
51706_c0_seq6	serf-like protein	-11.2031	0.000424175	3.2248e-08	-5.75207	0.0185548	3.94e-08
65177_c0_seq2	exosc7 protein	-11.1452	0.000441524	4.09644e-08	-5.75774	0.0184819	3.66e-08
72847_c0_seq8	e3 ubiquitin-protein ligase march6-like	-8.95757	0.00201142	0.00055678	-5.76207	0.0184265	9.59e-10
55342_c0_seq2	cdc2-related-kinase	-9.07498	0.00185421	0.000360553	-5.77126	0.0183095	1.22e-09
72337_c0_seq1	protein kinase c and casein kinase substrate in neurons protein 2-like	-9.46106	0.00141885	7.68584e-05	-5.78323	0.0181583	3e-09
66502_c0_seq1	hypothetical protein TcasGA2_TC004258	-7.32909	0.00621905	2.01264e-05	-5.79286	0.0180375	4.15e-12
56442_c0_seq7	hypothetical protein KGM_19177	-9.50398	0.00137726	6.21518e-05	-5.80966	0.0178286	2.34e-09
69965_c0_seq2	bromodomain containing 3	-10.4298	0.000724945	1.22053e-06	-5.83366	0.0175345	9.43e-09
73215_c0_seq1	protein lin-10	-10.0802	0.000923754	5.08648e-06	-5.84991	0.017338	4.73e-09
67887_c0_seq3	PREDICTED: uncharacterized protein LOC101743229 isoform X1	-9.55021	0.00133383	4.8173e-05	-5.85033	0.0173331	1.59e-09
64988_c0_seq2	agap000179-pa-like protein	-8.59676	0.00258295	6.76021e-09	-5.86155	0.0171988	1.5e-09
67030_c0_seq17	vacuolar atp synthase subunit d	-10.2968	0.000794964	1.66961e-06	-5.89436	0.016812	4.13e-09
72914_c0_seq4	c-myc promoter-binding	-9.11917	0.00179827	0.000243768	-5.91891	0.0165284	1.61e-10
72390_c0_seq2	hypothetical protein KGM_02108	-10.0683	0.000931427	4.6167e-06	-5.92247	0.0164877	2e-09
64416_c0_seq5	glutathione s transferase s1	-8.83772	0.00218566	2.60983e-07	-5.95872	0.0160785	6e-10
71687_c0_seq18	zinc transporter 2-like isoform x2	-9.73601	0.00117265	1.6783e-05	-5.97887	0.0158556	5.12e-10
72773_c0_seq13	bm8 interacting protein	-9.22415	0.00167207	0.0001395	-6.00067	0.0156178	6.47e-11
64969_c2_seq1	hypothetical protein KGM_00604	-9.52568	0.0013567	3.72226e-05	-6.00769	0.0155419	1.77e-10
66671_c0_seq2	cysteine-rich with egf-like domain protein 2-like	-9.31823	0.00156651	8.24551e-05	-6.08432	0.014738	2.38e-11
73357_c0_seq2	vacuolar protein sorting-associated protein 13c-like	-10.4585	0.000710668	3.43596e-07	-6.11417	0.0144361	4.79e-10
73048_c0_seq3	PREDICTED: uncharacterized protein LOC101736596	-10.0504	0.00094303	2.10507e-06	-6.20526	0.0135528	5.07e-11
72847_c0_seq5	e3 ubiquitin-protein ligase march6-like	-10.6246	0.000633417	9.98767e-08	-6.22471	0.0133713	1.61e-10
68231_c0_seq5	hypothetical protein KGM_17477	-9.85647	0.00107871	3.81175e-06	-6.33728	0.0123677	2.97e-12
66260_c0_seq6	PREDICTED: twinfilin-like	-9.64404	0.00124984	1.05451e-05	-6.34952	0.0122632	8.65e-13
55740_c0_seq2	hypothetical protein KGM_19088	-10.4512	0.000714308	1.34756e-07	-6.39656	0.0118698	9.3e-12
63664_c0_seq1	estradiol 17-beta-dehydrogenase 8-like isoform x1	-8.57357	0.00262481	1.40679e-07	-6.45102	0.0114301	2e-14
69623_c1_seq7	hypothetical protein KGM_01730	-8.0455	0.00378499	4.02767e-10	-6.47332	0.0112547	5.29e-16
68088_c0_seq5	hypothetical protein KGM_02762	-11.6433	0.000312619	1.88884e-10	-6.47965	0.0112055	3.8e-11
70856_c0_seq2	hypothetical protein KGM_19783	-9.81798	0.00110788	3.29478e-06	-6.51297	0.0109497	9.56e-14
67169_c0_seq29	hypothetical protein KGM_07275	-8.80168	0.00224095	2.06363e-08	-6.55407	0.0106421	1.26e-14
64416_c0_seq11	glutathione s transferase s1	-9.17964	0.00172446	1.85531e-09	-6.56111	0.0105904	1.39e-13
71653_c0_seq2	hypothetical protein KGM_12768	-10.0619	0.000935526	7.14087e-07	-6.56366	0.0105716	1.26e-13
73194_c0_seq1	rho guanine nucleotide exchange factor 11-like	-8.9264	0.00205534	9.99468e-09	-6.56722	0.0105456	2.41e-14
72272_c0_seq3	similar to CG2519	-9.79236	0.00112774	3.29478e-06	-6.59846	0.0103196	1.41e-14
66671_c0_seq5	cysteine-rich with egf-like domain protein 2-like	-9.9374	0.00101987	1.29859e-06	-6.65916	0.00989451	9.7e-15
72380_c1_seq15	branched-chain-amino-acid cytosolic-like	-9.9664	0.000999573	1.02124e-06	-6.66865	0.00982962	9.7e-15
67353_c0_seq4	hypothetical protein KGM_20861	-8.42432	0.0029109	3.60553e-11	-6.67899	0.00975941	2.25e-16
67466_c0_seq16	hypothetical protein KGM_06296	-9.80757	0.00111591	4.99905e-14	-6.80999	0.00891227	1.39e-13
69623_c1_seq6	hypothetical protein KGM_01730	-8.10532	0.00363125	7.58632e-13	-6.8647	0.00858065	2.06e-21
73357_c0_seq1	vacuolar protein sorting-associated protein 13c-like	-10.1651	0.000870983	1.62139e-07	-6.89596	0.00839673	2.36e-16
68420_c0_seq14	calcium-activated potassium channel slowpoke-like isoform x29	-11.0427	0.000474053	2.8666e-10	-6.91145	0.00830707	1.69e-14
62027_c0_seq19	endonuclease-reverse transcriptase	-10.4903	0.000695192	1.4642e-08	-6.91909	0.00826314	1.11e-15
62486_c0_seq5	recombination repair protein 1-like isoform x1	-10.6794	0.000609798	2.64899e-09	-6.99201	0.00785588	7.1e-16
68137_c0_seq2	transcription factor ets	-11.3281	0.000388955	1.44705e-11	-7.05578	0.0075162	4.48e-15
66370_c0_seq19	ornithine decarboxylase antizyme	-11.148	0.000440685	4.01438e-11	-7.11332	0.00722233	7.1e-16
69913_c0_seq3	c1a cysteine protease precursor	-13.8572	6.73855e-05	1.53982e-15	-7.11512	0.00721334	1.55e-13
70929_c1_seq3	PREDICTED: mitoferrin-like	-10.718	0.000593674	1.01307e-09	-7.1651	0.00696773	2.21e-17
51706_c0_seq5	serf-like protein	-10.7226	0.000591798	1.01307e-09	-7.17567	0.00691685	1.83e-17
64849_c1_seq41	mitochondrial intermembrane space translocase subunit tim10	-11.0552	0.000469955	3.89649e-11	-7.25804	0.006533	2.21e-17
72050_c0_seq7	hypothetical protein KGM_16968	-10.8229	0.000552037	2.24995e-10	-7.33975	0.00617327	6.14e-19
68420_c0_seq17	calcium-activated potassium channel slowpoke-like isoform x14	-11.3411	0.000385474	4.04563e-13	-7.61478	0.00510179	2.8e-20
51706_c0_seq1	serf-like protein	-12.8365	0.000136718	3.30834e-17	-8.07616	0.00370539	6.07e-21
66528_c0_seq6	SWP26	-11.6217	0.000317343	4.18035e-15	-8.13522	0.00355677	6.87e-26
72380_c1_seq16	branched-chain-amino-acid cytosolic-like	-12.2867	0.000200145	7.63751e-17	-8.17072	0.00347031	1.87e-23
67030_c0_seq11	vatd_manse ame: full=v-type proton atpase subunit d short=v-atpase subunit d ame: full=vacuolar proton pump subunit d	-12.8017	0.000140058	3.42171e-20	-8.77205	0.00228744	2.31e-29
64988_c0_seq3	agap000179-pa-like protein	-14.3912	4.65397e-05	1.61023e-23	-9.13647	0.00177685	2.2e-28
69235_c0_seq3	hypothetical protein KGM_04418	-13.0126	0.000121008	1.98208e-22	-9.22024	0.0016766	2.05e-35
68495_c0_seq7	hypothetical protein KGM_17464	-14.5632	4.13079e-05	1.89799e-24	-9.41349	0.00146641	4.11e-31
72380_c1_seq11	branched-chain-amino-acid cytosolic-like	-13.7512	7.25211e-05	2.28161e-24	-9.42874	0.001451	1.12e-34
