# Supplementary material for: Insecticide resistance mediated by an exon skipping event
Source: Mol Ecol. 2016 Nov 2;25(22):5692–704. doi: 10.1111/mec.13882 (PMC5111602; doi:10.1111/mec.13882)
Supplement: Supplementary file 10 — Table S5 Transcripts identified by RNAseq as significantly differentially expressed between the Spin and SpinSel Tuta absoluta strains using assembly two as a reference (see methods). [file MEC-25-5692-s010.xlsx]

## Sheet: Sheet1
Contig ID	NCBI top hit	EdgeR LogFC	EdgeR FC	EdgeR Padj	DEseq2 LogFC	DEseq2FC	DEseq2 Padj
150161_c0_seq9	activating signal cointegrator 1 complex subunit 2 homolog isoform x1	11.5118	2920.09	4.02e-13	7.51258	182.604	9.29657e-19
155006_c0_seq13	28 kda heat- and acid-stable phospho	10.9271	1947.06	1.96e-10	7.31091	158.782	2.10253e-18
158509_c0_seq1	hypothetical protein KGM_03812	10.4392	1388.38	6.74e-08	6.76136	108.486	1.78577e-14
152325_c0_seq8	nuclear pore complex protein nup98-nup96	10.1277	1118.75	1.48e-06	6.32543	80.1942	8.3359e-12
152051_c0_seq1	hypothetical protein KGM_04798	10.0679	1073.34	2.1e-06	6.30004	78.7952	1.0298e-11
148856_c2_seq3	hypothetical protein SINV_07136	9.92028	968.952	6.07e-06	6.20934	73.9944	2.34767e-11
158855_c0_seq3	PREDICTED: uncharacterized protein LOC103570695	10.32	1278.29	1.11e-06	6.10874	69.0105	2.68233e-10
150959_c0_seq1	signal peptide peptidase-like 3-like	9.53033	739.462	5.17e-05	6.07329	67.3351	4.83046e-11
158316_c1_seq3	maguk p55 subfamily member 5-like	9.20426	589.873	0.000232374	6.04119	65.8537	2.3679e-11
151914_c0_seq1	neuronal membrane glycoprotein m6-b-like	10.3584	1312.73	1.29e-06	6.00407	64.1808	1.02713e-09
153483_c0_seq6	hermansky-pudlak syndrome 5	9.59048	770.943	5.06e-05	5.95571	62.0649	3.34899e-10
152063_c1_seq40	trna pseudouridine synthase mitochondrial-like isoform x1	9.95451	992.214	1.25e-05	5.88751	59.1993	1.81577e-09
146086_c1_seq11	protein canopy homolog 1-like isoform x1	10.6896	1651.57	4.58e-07	5.83367	57.0309	1.0098e-08
151985_c0_seq2	PREDICTED: uncharacterized protein LOC101746356	9.11357	553.932	0.000436778	5.80114	55.7593	6.97864e-10
157100_c0_seq23	unknown	8.81983	451.889	0.00114104	5.78515	55.1446	3.15369e-10
153102_c1_seq1	chaperonin containing t-complex polypeptide 1 beta subunit	9.09487	546.8	0.000503329	5.72779	52.9951	1.81386e-09
148856_c2_seq30	hypothetical protein SINV_07136	8.80646	447.721	0.00140265	5.63277	49.6172	2.86505e-09
158653_c0_seq26	hypothetical protein KGM_09317	8.76111	433.868	0.00167417	5.58498	48.0007	4.85603e-09
158290_c0_seq95	dna mismatch repair protein msh2	9.3061	633.018	0.000367725	5.50724	45.4824	4.35131e-08
157892_c0_seq2	polycomb protein l g0020-like	8.78192	440.172	0.00193694	5.42029	42.8222	4.10038e-08
154821_c0_seq2	hypothetical protein KGM_02279	8.73179	425.138	0.00223948	5.41026	42.5256	4.10038e-08
152114_c2_seq4	rna-directed dna polymerase from mobile element jockey- partial	8.97131	501.919	0.00120256	5.40056	42.2406	7.33513e-08
146086_c1_seq10	protein canopy homolog 1-like isoform x1	9.08497	543.061	0.00101648	5.29404	39.2341	2.82288e-07
145601_c1_seq15	transcription-associated zinc ribbon protein	7.30314	157.93	0.00152341	5.27433	38.7017	2.0473e-08
158636_c0_seq5	c-myc promoter-binding	8.71078	418.992	0.00296198	5.25335	38.1431	2.26436e-07
154355_c0_seq10	hypothetical protein KGM_11873	9.44883	698.844	0.000382455	5.24006	37.7933	7.31242e-07
156673_c1_seq3	hormone-sensitive lipase	8.12877	279.901	0.0143437	5.11799	34.727	3.07447e-07
147141_c1_seq1	PREDICTED: uncharacterized protein LOC101746064	8.09796	273.986	0.0151153	5.11236	34.5918	3.05049e-07
145454_c0_seq16	putative T21D12.3	7.40556	169.549	0.00188609	5.06123	33.3874	4.50413e-07
145245_c0_seq12	udp-n-acetylhexosamine pyrophosphorylase-like protein 1	8.25342	305.161	0.0119194	5.0055	32.1222	1.36324e-06
141797_c0_seq4	DnaJ	7.0538	132.864	0.000829745	5.00033	32.0074	4.82493e-07
154629_c0_seq3	itg-containing peptide	8.52149	367.472	0.0069681	4.93129	30.5117	4.05506e-06
157427_c0_seq26	Cullin-2	8.53135	369.992	0.00724965	4.90105	29.8789	5.34122e-06
157100_c0_seq8	unknown	8.51837	366.678	0.0076118	4.88884	29.627	5.7693e-06
156155_c1_seq7	kv channel-interacting protein 1-like	7.8608	232.454	0.0261846	4.86819	29.2059	2.65076e-06
154658_c0_seq2	probable 3 -cyclic phosphodiesterase pde-5-like	8.28669	312.278	0.0133186	4.86086	29.0579	5.67331e-06
157002_c0_seq1	zinc transporter 2-like isoform x1	8.60581	389.589	0.00671853	4.82806	28.4047	1.06155e-05
145895_c0_seq4	transmembrane protein 93	7.7585	216.542	0.0323941	4.82476	28.3399	3.42659e-06
149366_c0_seq7	low quality protein: transcription initiation factor tfiid subunit 11-like	8.42635	344.021	0.0108855	4.7794	27.4627	1.32556e-05
153847_c0_seq3	stromal interaction molecule 1 precursor	8.71364	419.824	0.00608697	4.77275	27.3363	1.75536e-05
157210_c0_seq6	hypothetical protein KGM_13115	7.65949	202.179	0.0393576	4.73273	26.5884	7.23202e-06
145343_c0_seq3	hypothetical protein KGM_22419	7.57802	191.078	0.0455999	4.69068	25.8247	9.41429e-06
144486_c2_seq3	PREDICTED: uncharacterized protein LOC100888373	8.98791	507.729	0.00355808	4.68966	25.8064	3.94168e-05
147141_c1_seq6	PREDICTED: uncharacterized protein LOC101746064	7.54052	186.176	0.0487999	4.64922	25.0931	1.29238e-05
139526_c0_seq5	protein fam32a-like	8.4598	352.09	0.0119194	4.64741	25.0616	3.75178e-05
158718_c2_seq3	aldehyde oxidase 1	7.65783	201.946	0.0418617	4.64326	24.9898	1.63318e-05
153484_c1_seq7	S08405 hypothetical protein 2 - silkworm transposon mag	6.43793	86.6984	0.0022615	4.6268	24.7062	5.40559e-06
156389_c2_seq31	GK15001	6.68541	102.922	0.0207512	4.58177	23.9469	1.29331e-05
153603_c0_seq2	hypothetical protein TcasGA2_TC016101	7.96825	250.428	0.0303371	4.55251	23.4662	5.00037e-05
158548_c0_seq3	dual oxidase-like precursor	8.35941	328.422	0.0176913	4.54767	23.3875	7.17359e-05
151992_c0_seq7	unknown	7.94934	247.166	0.0320226	4.53269	23.146	5.57944e-05
158191_c0_seq7	6-phosphofructokinase	5.56541	47.3539	0.000137992	4.52081	22.9562	2.82288e-07
158969_c2_seq2	PREDICTED: uncharacterized protein LOC101741723	7.6939	207.06	0.045186	4.49997	22.627	5.59281e-05
153311_c0_seq8	Sequestosome-1	8.22546	299.302	0.0221754	4.49252	22.5103	9.71715e-05
154841_c0_seq2	hypothetical protein EHEL_050780	7.69715	207.527	0.0494889	4.38511	20.8953	0.000137069
149720_c2_seq1	PREDICTED: uncharacterized protein LOC101746992	8.06732	268.228	0.0323941	4.3514	20.4128	0.000227518
157286_c0_seq20	lim and sh3 domain protein lasp	8.04662	264.408	0.0413298	4.15124	17.7684	0.000785053
155108_c1_seq10	glutathione s-transferase zeta 1	7.97227	251.126	0.0459854	4.11897	17.3753	0.000926806
143503_c0_seq1	PREDICTED: uncharacterized protein LOC100575651	8.04341	263.819	0.0459854	4.04516	16.5087	0.0014331
154756_c2_seq4	hypothetical protein KGM_03768	4.53703	23.2157	0.0422145	3.60047	12.1297	0.00038934
149386_c0_seq1	hypothetical protein KGM_10094	4.43645	21.6523	0.0245849	3.55712	11.7706	0.000383945
156078_c0_seq1	nad-dependent methylenetetrahydrofolate dehydrogenase	4.03617	16.4062	0.000240494	3.492	11.2511	1.95916e-05
157712_c0_seq9	PREDICTED: uncharacterized protein LOC101893139	4.94345	30.77	0.0292821	3.10367	8.59601	0.0389671
157058_c1_seq11	s-adenosylmethionine synthetase	3.38464	10.4443	0.00050056	3.05285	8.29848	1.70918e-05
150743_c0_seq2	all2_thapi ame: full=allergen tha p 2 {eco:0000303	3.27748	9.69662	0.000490244	2.94377	7.69419	4.90209e-05
152307_c1_seq11	copper-zinc superoxide dismutase	3.56465	11.8323	0.00241252	2.93789	7.66288	0.00460377
153069_c0_seq6	serine protease	3.20592	9.22736	0.00513728	2.67406	6.38222	0.0120082
158819_c0_seq1	PREDICTED: gelsolin, cytoplasmic-like	2.44384	5.44089	0.0376266	2.12514	4.36244	0.0464156
142494_c0_seq1	zinc transporter zip1-like	-2.41486	0.187523	0.0243679	-2.28556	0.205106	2.60646e-05
153527_c0_seq1	PREDICTED: uncharacterized protein LOC551028 isoform 1	-2.61106	0.163679	0.0410501	-2.41062	0.188075	0.000421903
153146_c0_seq3	MG7	-2.8707	0.13672	0.00257764	-2.65512	0.158756	3.19716e-05
157921_c0_seq2	PREDICTED: uncharacterized protein LOC101741222	-2.75967	0.147658	0.00505843	-2.68699	0.155287	5.18723e-14
150151_c0_seq2	retrovirus-related pol polyprotein from transposon partial	-3.12007	0.115018	0.016855	-2.73805	0.149887	0.00160928
158867_c0_seq1	hypothetical protein KGM_01703	-3.11162	0.115693	0.004355	-2.82699	0.140926	5.77798e-05
153267_c0_seq2	c-type lectin 17	-3.18514	0.109945	0.0410669	-2.88448	0.135421	8.20943e-05
146065_c0_seq3	probable leucine--trna mitochondrial-like	-4.59058	0.0415047	0.00351094	-3.07756	0.118457	0.0336201
154097_c0_seq27	perilipin-4-like isoform x1	-4.24433	0.052763	0.00907896	-3.10862	0.115934	0.0153571
147641_c1_seq9	hypothetical protein TcasGA2_TC010304	-3.87518	0.0681483	0.0155212	-3.19369	0.109296	0.00153383
149484_c0_seq3	endonuclease-reverse transcriptase	-4.20397	0.0542598	0.00831941	-3.20091	0.10875	0.00700228
152785_c0_seq1	hypothetical protein TcasGA2_TC016048	-5.36705	0.0242302	0.0323941	-3.32053	0.100097	0.0199454
151621_c1_seq1	rna-directed dna polymerase from mobile element jockey-like	-4.01472	0.0618655	0.0095217	-3.37559	0.096349	0.000220783
147143_c0_seq2	cuticular protein hypothetical 4 precursor	-4.41785	0.0467839	0.00409889	-3.3785	0.0961544	0.00300166
156521_c0_seq6	sulfate transporter	-3.84872	0.0694096	0.000517156	-3.45552	0.0911557	7.96572e-07
145252_c0_seq7	hypothetical protein M513_12352	-5.44211	0.0230017	0.0466365	-3.48241	0.0894729	0.00930596
157678_c1_seq16	sodium-bile acid cotransporter	-5.2106	0.0270055	0.00117811	-3.50414	0.0881351	0.00666793
157678_c1_seq23	sodium-bile acid cotransporter	-6.30055	0.0126866	0.000133556	-3.52485	0.0868789	0.0122356
154028_c0_seq8	PREDICTED: uncharacterized protein LOC101738136	-7.17264	0.00693137	8.61e-06	-3.54569	0.085633	0.0133041
145252_c0_seq6	hypothetical protein M514_23220	-5.92863	0.0164174	0.00278234	-3.5612	0.084717	0.00885157
157261_c0_seq2	low quality protein: protein transport protein sec24c-like	-7.97631	0.00397091	3.18e-06	-3.66395	0.0788936	0.00894892
156124_c0_seq1	n-acetyllactosaminide beta- -n-acetylglucosaminyltransferase-like isoform x1	-5.54646	0.0213967	0.0110378	-3.72697	0.0755217	0.00259815
140668_c0_seq2	interferon-induced very large gtpase 1-like	-5.94655	0.0162148	0.0207512	-3.75615	0.0740094	0.00313004
153808_c0_seq15	transmembrane protein 184b-like isoform x1	-8.1721	0.003467	0.0468227	-3.8135	0.0711248	0.00449253
159029_c0_seq3	vacuolar protein sorting-associated protein	-7.09019	0.00733904	1.59e-06	-3.85805	0.0689623	0.00338748
150365_c0_seq2	hypothetical protein KGM_03594	-8.03694	0.00380749	0.0482223	-3.94055	0.0651295	0.00241858
152996_c2_seq3	cytochrome c-like isoform x1	-8.23427	0.00332076	0.0372298	-4.00841	0.0621369	0.00177423
145080_c0_seq4	aldose reductase-like isoform x1	-9.69539	0.00120614	1.36e-12	-4.02556	0.0614026	0.00222979
147143_c0_seq5	cuticular protein hypothetical 4 precursor	-5.00397	0.031164	0.000137785	-4.02797	0.0612999	1.6353e-05
155571_c0_seq12	cathepsin d	-5.97037	0.0159492	0.000150535	-4.16639	0.0556917	0.000198352
157763_c0_seq2	hypothetical protein KGM_13955	-8.33417	0.00309861	0.0261165	-4.1714	0.0554989	0.000753475
158707_c1_seq2	hypothetical protein KGM_06367	-6.0599	0.0149895	0.00224519	-4.17842	0.0552293	0.00019676
150431_c3_seq1	PREDICTED: uncharacterized protein LOC101742343	-5.36746	0.0242232	0.000161668	-4.18147	0.0551128	2.02482e-05
156753_c0_seq6	hypothetical protein KGM_18620	-8.25882	0.00326472	0.028358	-4.20814	0.0541034	0.000592831
158977_c0_seq2	PREDICTED: cadherin-23-like	-7.91148	0.00415343	0.042997	-4.20855	0.054088	0.000495976
154870_c0_seq12	dnaj homolog subfamily c member 3-like	-7.80909	0.00445892	0.0464731	-4.24499	0.052739	0.000375045
143946_c0_seq3	hypothetical protein X777_02025	-8.37034	0.00302188	0.022425	-4.25526	0.0523648	0.000464771
152771_c1_seq3	uridine 5 -monophosphate synthase-like isoform x1	-8.25814	0.00326627	0.026126	-4.26677	0.0519486	0.000415559
145245_c0_seq6	udp-n-acetylhexosamine pyrophosphorylase-like protein 1	-7.90212	0.00418046	0.0400307	-4.303	0.0506602	0.000265244
146925_c1_seq1	PREDICTED: uncharacterized protein K02A2.6-like	-7.99104	0.0039306	0.0353847	-4.31285	0.0503155	0.000265244
146019_c0_seq2	hypothetical protein TcasGA2_TC002031	-4.77268	0.0365831	0.00177203	-4.3526	0.0489481	3.19707e-12
151259_c0_seq1	ubiquitin-associated and sh3 domain-containing protein b-like	-8.31319	0.00314398	0.0215383	-4.35573	0.0488422	0.000241837
152542_c0_seq2	limb and neural patterns protein	-7.77465	0.00456664	0.0434482	-4.37047	0.0483456	0.000152084
142486_c0_seq8	rna-binding protein 1	-7.75222	0.00463821	0.0455999	-4.37492	0.0481967	0.000143731
150190_c0_seq2	protein suppressor of white apricot-like	-7.64052	0.00501159	0.0494889	-4.39079	0.0476695	0.000116576
145245_c0_seq17	udp-n-acetylhexosamine pyrophosphorylase-like protein 1	-8.1861	0.00343352	0.0254825	-4.39115	0.0476576	0.000178289
158823_c0_seq2	hypothetical protein KGM_21981	-7.69655	0.00482067	0.0468227	-4.39182	0.0476354	0.000121829
149983_c0_seq13	ras-related protein ral-a-like	-7.75425	0.00463169	0.0450746	-4.39208	0.047627	0.000127458
150657_c0_seq2	cell growth-regulating nucleolar isoform x1	-7.69987	0.00480958	0.0466365	-4.40359	0.0472486	0.00011233
158381_c0_seq15	orthopedia	-7.80542	0.00447029	0.0413656	-4.40576	0.0471775	0.000121697
149412_c0_seq5	methionine aminopeptidase mitochondrial-like isoform x1	-7.90062	0.00418482	0.0360943	-4.41345	0.0469265	0.000124485
147101_c0_seq2	phd finger protein 22	-6.32587	0.0124659	0.0380146	-4.42649	0.0465044	2.37743e-05
157967_c0_seq16	odorant binding protein 11	-7.65241	0.00497043	0.0468227	-4.43358	0.0462765	8.30001e-05
146058_c1_seq2	PREDICTED: uncharacterized protein LOC101744502	-7.80032	0.00448612	0.0392839	-4.46257	0.0453559	7.71889e-05
156800_c0_seq8	PREDICTED: uncharacterized protein LOC101742112	-7.62474	0.00506671	0.0474207	-4.4795	0.0448268	5.53301e-05
152610_c2_seq1	protein peanut-like	-7.68356	0.00486428	0.0442123	-4.49043	0.0444884	5.5164e-05
158598_c0_seq1	hypothetical protein KGM_13459	-7.97037	0.00398731	0.0303371	-4.50395	0.0440733	6.54529e-05
158633_c0_seq30	atp-binding cassette sub-family b member 7	-7.88677	0.00422517	0.033358	-4.51622	0.0437002	5.53301e-05
158615_c0_seq2	acetylcholinesterase	-7.70677	0.00478664	0.0413298	-4.53517	0.0431299	3.9422e-05
151625_c0_seq1	PREDICTED: uncharacterized protein LOC101735867	-7.57667	0.00523836	0.0471107	-4.5702	0.0420953	2.39848e-05
137409_c0_seq6	hypothetical protein	-8.49856	0.00276489	0.0113228	-4.58149	0.041767	5.74473e-05
158627_c0_seq4	hypothetical protein KGM_00262	-7.6753	0.00489219	0.0413449	-4.58896	0.0415513	2.35732e-05
154466_c0_seq19	hypothetical protein HELRODRAFT_160431	-8.00477	0.00389335	0.0261165	-4.59427	0.0413988	3.38311e-05
155363_c1_seq7	PREDICTED: uncharacterized protein LOC101746992	-7.50878	0.00549074	0.049842	-4.60757	0.0410188	1.58387e-05
144230_c0_seq2	ca2+-channel-protein-beta- isoform q	-8.07985	0.00369592	0.02336	-4.61107	0.0409195	3.21273e-05
157678_c1_seq25	sodium-bile acid cotransporter	-6.97239	0.00796345	5.43e-06	-4.6156	0.0407911	2.47316e-05
144230_c0_seq8	voltage-dependent l-type calcium channel subunit beta-2-like	-7.61368	0.00510568	0.0434482	-4.62077	0.0406451	1.6353e-05
157451_c1_seq7	AGAP010235-PA	-8.45715	0.0028454	0.0114402	-4.62963	0.0403965	4.0034e-05
155418_c0_seq5	bromodomain containing 3	-8.56171	0.00264648	0.00907341	-4.63381	0.0402795	4.22293e-05
158149_c0_seq14	calcium-activated potassium channel slowpoke-like isoform x29	-9.17704	0.00172757	0.00228942	-4.64482	0.0399732	5.53301e-05
150572_c2_seq2	acidic repeat-containing	-7.93738	0.00407953	0.0283605	-4.64568	0.0399495	2.09359e-05
138969_c1_seq1	hypothetical protein TcasGA2_TC002592	-6.58023	0.0104509	0.000335087	-4.65579	0.0396705	7.31363e-06
153072_c3_seq2	similar to CG17680	-7.95093	0.0040414	0.0268012	-4.66243	0.0394885	1.80287e-05
157349_c0_seq11	PREDICTED: uncharacterized protein LOC101739436	-7.88862	0.00421976	0.0289506	-4.66569	0.0393991	1.6353e-05
156074_c0_seq5	PREDICTED: uncharacterized protein LOC101742918	-8.11876	0.00359757	0.0208222	-4.67095	0.0392559	2.08561e-05
154618_c0_seq3	ubiquitin-associated domain-containing protein 1-like	-8.6987	0.00240674	0.00659619	-4.68507	0.0388734	3.17186e-05
154961_c0_seq1	carbonic anhydrase-related protein 10-like	-8.06268	0.00374018	0.0220125	-4.69533	0.0385981	1.60459e-05
145746_c0_seq1	histone deacetylase 3	-7.98565	0.0039453	0.0244469	-4.71204	0.0381534	1.26329e-05
157376_c1_seq11	PREDICTED: uncharacterized protein LOC101744771	-7.85583	0.00431677	0.0283605	-4.74756	0.0372257	7.53334e-06
146311_c0_seq5	e3 ubiquitin-protein ligase hakai-like	-8.09644	0.00365367	0.0191428	-4.79964	0.0359058	6.67923e-06
156529_c0_seq4	protein isoform a-like	-7.77696	0.00455935	0.0303371	-4.80408	0.0357954	3.79303e-06
157947_c1_seq8	PREDICTED: uncharacterized protein LOC103308325	-8.21584	0.00336345	0.0152676	-4.80424	0.0357915	7.6338e-06
156003_c1_seq2	PREDICTED: uncharacterized protein LOC659172 isoform X1	-7.86381	0.00429295	0.0261165	-4.81567	0.035509	3.94798e-06
157733_c1_seq7	integrator complex subunit 4-like	-8.43321	0.00289301	0.00907896	-4.85235	0.0346176	6.54966e-06
159023_c0_seq12	vacuolar protein sorting-associated protein 13a-like	-7.78524	0.00453323	0.0293494	-4.85875	0.0344645	2.14466e-06
155836_c0_seq4	unnamed protein product	-7.77557	0.00456373	0.0292527	-4.8673	0.0342608	1.93355e-06
157292_c0_seq62	hypothetical protein NBO_224g0001	-9.94182	0.00101675	0.00015995	-4.87719	0.0340268	1.63318e-05
156939_c0_seq3	protein cornichon homolog 4-like	-7.9286	0.00410443	0.022339	-4.90179	0.0334514	1.83886e-06
155165_c0_seq6	mothers against decapentaplegic homolog 4-like	-8.40336	0.00295349	0.00907896	-4.90895	0.0332858	3.80232e-06
155977_c0_seq10	PREDICTED: clavesin-1-like	-6.54233	0.0107291	0.0167046	-4.91009	0.0332594	1.15628e-07
147119_c0_seq1	zinc finger protein 836	-8.27726	0.00322326	0.0116957	-4.91543	0.0331366	2.96428e-06
155592_c3_seq4	transport and golgi organization 2-like	-7.90798	0.00416353	0.022425	-4.91897	0.0330554	1.46846e-06
149951_c1_seq3	hypothetical protein KGM_08587	-8.08776	0.00367572	0.0172249	-4.92635	0.0328868	1.9315e-06
150825_c0_seq1	inorganic phosphate cotransporter-like	-9.48813	0.00139248	0.000503329	-4.99095	0.0314467	5.67331e-06
148856_c2_seq22	hypothetical protein SINV_07136	-9.37398	0.00150713	0.000672767	-5.0146	0.0309354	4.30449e-06
157868_c0_seq16	hypothetical protein KGM_21130	-8.49942	0.00276324	0.00625375	-5.01842	0.0308535	1.53314e-06
158346_c0_seq3	hypothetical protein KGM_02056	-8.98734	0.00197034	0.00191466	-5.02426	0.0307288	2.74798e-06
152735_c1_seq1	prolyl 4-hydroxylase subunit alpha-2 isoform x2	-8.40111	0.00295812	0.00760948	-5.05303	0.0301222	9.24556e-07
152534_c1_seq10	rna-directed dna polymerase from mobile element jockey-like	-8.35415	0.00305597	0.00842154	-5.06578	0.0298572	7.40867e-07
154520_c0_seq36	location of vulva defective family member	-9.29561	0.00159127	0.000767848	-5.0804	0.029556	2.3041e-06
152227_c2_seq11	PREDICTED: uncharacterized protein LOC101742164	-8.59404	0.00258783	0.0043423	-5.10087	0.0291397	7.96572e-07
155062_c3_seq7	hypothetical protein KGM_11922	-9.50147	0.00137966	0.000372929	-5.11412	0.0288733	2.11842e-06
144021_c4_seq10	PREDICTED: uncharacterized protein LOC103518129	-8.44526	0.00286896	0.00625782	-5.11493	0.0288571	5.16187e-07
158277_c0_seq8	retrovirus-related pol polyprotein from transposon partial	-8.7913	0.00225713	0.00263719	-5.12286	0.0286989	8.76453e-07
147570_c0_seq9	hypothetical protein TcasGA2_TC004258	-7.08262	0.00737765	5.06e-05	-5.16334	0.0279048	7.10073e-08
157968_c0_seq1	hypothetical protein KGM_04783	-8.56801	0.00263494	0.00406571	-5.18522	0.0274849	3.1138e-07
146688_c2_seq8	probable prefoldin subunit 4-like	-9.90528	0.00104283	8.7e-05	-5.19817	0.0272393	1.4538e-06
155797_c1_seq1	unc93a protein	-8.80219	0.00224015	0.00228942	-5.20293	0.0271496	3.86657e-07
146888_c0_seq10	srb7prna polymerase ii holoenzyme component	-8.40892	0.00294213	0.00614523	-5.22329	0.0267691	1.44806e-07
158441_c0_seq7	aldehyde oxidase aox2	-8.90699	0.00208319	0.00171914	-5.22442	0.0267482	3.71062e-07
157451_c1_seq20	tbc1 domain family member 24-like isoform x3	-9.33357	0.00154994	0.000490244	-5.24939	0.0262892	5.27474e-07
150589_c0_seq3	protein shq1-like protein	-9.44147	0.00143825	0.000320943	-5.29982	0.025386	3.72533e-07
157451_c1_seq5	AGAP010235-PA	-8.78789	0.00226247	0.00203005	-5.31421	0.0251341	1.17705e-07
154285_c0_seq4	glucose dehydrogenase	-8.89355	0.00210269	0.00148611	-5.32515	0.0249442	1.30948e-07
154512_c0_seq3	tom1-like protein 2-like	-9.35555	0.00152651	0.000382873	-5.32767	0.0249008	2.65348e-07
154355_c0_seq26	hypothetical protein KGM_11873	-9.02434	0.00192045	0.00103316	-5.33966	0.0246946	1.39999e-07
158736_c0_seq1	e3 ubiquitin-protein ligase march6-like	-9.12418	0.00179204	0.000779109	-5.34002	0.0246884	1.60869e-07
155179_c0_seq5	hypothetical protein KGM_04089	-8.60614	0.00256621	0.00307411	-5.3542	0.024447	4.87342e-08
155102_c0_seq4	DnaJ-25	-8.4034	0.00295342	0.00554344	-5.36491	0.0242662	2.50191e-08
145601_c1_seq13	transcription-associated zinc ribbon protein	-9.58745	0.00129984	0.000172892	-5.37926	0.024026	2.14659e-07
150313_c2_seq5	e3 ubiquitin-protein ligase amfr	-9.4736	0.00140657	0.000230072	-5.40661	0.0235748	1.42642e-07
158662_c0_seq3	hypothetical protein KGM_20007	-8.86126	0.00215029	0.00144898	-5.42075	0.0233449	4.06851e-08
158300_c0_seq7	hypothetical protein KGM_06279	-8.56313	0.00264387	0.00307411	-5.43449	0.0231236	1.57728e-08
145323_c5_seq2	cuticle protein	-8.89614	0.00209892	0.00123042	-5.45628	0.022777	2.90154e-08
158346_c0_seq4	hypothetical protein KGM_02056	-8.79676	0.0022486	0.0016708	-5.45988	0.0227202	2.16807e-08
154646_c0_seq3	hypothetical protein KGM_10843	-9.99413	0.000980544	2.86e-05	-5.46073	0.0227068	1.56361e-07
145598_c0_seq3	myofilin variant a	-7.95217	0.00403792	1.06e-06	-5.469	0.022577	2.93602e-08
152534_c1_seq17	hypothetical protein TcasGA2_TC010304	-8.51352	0.00273637	0.00356119	-5.46968	0.0225665	8.63326e-09
154520_c0_seq8	location of vulva defective family member	-9.3636	0.00151802	0.000303597	-5.47087	0.0225478	6.1133e-08
150822_c0_seq3	PREDICTED: uncharacterized protein LOC101737006	-8.60941	0.00256041	0.00265091	-5.47806	0.0224357	1.07384e-08
146659_c0_seq3	hypothetical protein KGM_14452	-8.72773	0.0023588	0.00196094	-5.48436	0.022338	1.33285e-08
157002_c0_seq11	zinc transporter 2-like isoform x2	-9.53001	0.00135264	0.00015995	-5.50072	0.0220861	5.86801e-08
156078_c0_seq11	nad-dependent methylenetetrahydrofolate dehydrogenase	-6.50377	0.0110197	8.4e-06	-5.53257	0.0216038	1.17203e-13
154203_c1_seq1	acidic nucleoplasmic dna-binding protein 1	-8.8606	0.00215126	0.001203	-5.55944	0.0212052	7.26405e-09
142486_c0_seq10	rna-binding protein	-8.76851	0.00229306	0.00155451	-5.57955	0.0209117	4.24763e-09
156529_c0_seq6	protein isoform a-like	-9.28569	0.00160225	0.000318914	-5.58027	0.0209013	1.57728e-08
146387_c0_seq1	PREDICTED: uncharacterized protein LOC101743259	-7.29456	0.0063697	0.000906417	-5.59377	0.0207066	6.40705e-11
158639_c0_seq1	atp-binding cassette sub-family a member 3-like	-9.01428	0.00193389	0.000682357	-5.62804	0.0202205	4.50093e-09
152802_c0_seq2	angiotensin-converting enzyme-like isoform x1	-9.01938	0.00192706	0.000679126	-5.62882	0.0202096	4.50093e-09
156027_c0_seq3	TRAF3	-9.52725	0.00135523	0.000120521	-5.64537	0.019979	1.23571e-08
158977_c0_seq3	hypothetical protein KGM_22119	-9.86467	0.0010726	2.82e-05	-5.68136	0.0194868	1.46666e-08
148823_c0_seq12	hypothetical protein KGM_21879	-9.43152	0.0014482	0.00015995	-5.68273	0.0194683	6.51685e-09
148241_c0_seq12	hemicentin 1	-9.24767	0.00164503	0.000278278	-5.74506	0.0186451	1.78196e-09
156311_c0_seq47	potassium voltage-gated channel protein shab- partial	-9.3751	0.00150597	0.000174006	-5.74636	0.0186283	2.44261e-09
153594_c0_seq14	glucose-6-phosphate 1-dehydrogenase-like	-11.1974	0.00042584	4.41e-08	-5.7582	0.018476	2.86498e-08
157892_c0_seq4	polycomb protein l g0020-like	-9.20714	0.0016919	0.000307006	-5.7643	0.0183981	1.24868e-09
153847_c0_seq11	stromal interaction molecule 1 precursor	-9.32716	0.00155684	0.000188767	-5.79416	0.0180213	1.18231e-09
147491_c0_seq2	elongation of very long chain fatty acids protein aael008004-like isoform x1	-10.3086	0.000788501	2.69e-06	-5.81071	0.0178157	7.22159e-09
151785_c0_seq1	tetratricopeptide repeat protein 36-like	-9.14539	0.00176589	0.00032786	-5.86742	0.017129	2.35666e-10
157678_c1_seq32	sodium-bile acid cotransporter	-7.5882	0.00519668	5.21e-07	-5.88377	0.0169359	8.83959e-12
157543_c1_seq2	hypothetical protein KGM_04788	-8.09024	0.0036694	1.57e-05	-5.88443	0.0169282	4.83046e-11
157589_c1_seq11	multidrug resistance protein homolog 49-like	-9.63812	0.00125498	3.52e-05	-5.97569	0.0158906	2.37066e-10
157584_c0_seq3	plekhh1	-9.20248	0.00169737	0.000229112	-6.02499	0.0153567	2.25603e-11
157053_c0_seq4	fatty acid transport protein 4	-10.348	0.000767234	9.78e-07	-6.07991	0.014783	3.34687e-10
158149_c0_seq13	calcium-activated potassium channel alpha subunit	-11.643	0.000312679	1.03e-09	-6.13198	0.014259	1.11255e-09
157868_c0_seq20	PREDICTED: hemicentin-1-like	-9.97681	0.000992384	4.41e-06	-6.16739	0.0139133	4.04202e-11
157868_c0_seq21	hypothetical protein KGM_21130	-9.66755	0.00122964	2e-05	-6.17342	0.0138553	1.30813e-11
154355_c0_seq16	hypothetical protein KGM_11873	-10.001	0.000975862	3.83e-06	-6.18347	0.0137591	3.45942e-11
158823_c0_seq6	hypothetical protein KGM_21981	-9.90816	0.00104075	5.2e-06	-6.2163	0.0134495	1.63552e-11
158882_c0_seq5	PREDICTED: uncharacterized protein LOC101741548	-9.9607	0.00100353	4.02e-06	-6.22169	0.0133993	1.78729e-11
158627_c0_seq14	hypothetical protein KGM_00262	-9.69505	0.00120642	1.41e-05	-6.25865	0.0130604	3.84322e-12
149575_c0_seq3	alcohol partial	-9.64683	0.00124742	1.71e-05	-6.30614	0.0126376	1.36261e-12
158186_c0_seq18	heterotrimeric guanine nucleotide-binding protein beta subunit	-11.4746	0.000351401	4.38e-10	-6.39776	0.01186	4.83046e-11
157155_c0_seq1	zinc transporter 8-like	-10.4115	0.000734197	2.25e-07	-6.40602	0.0117922	4.79425e-12
154939_c0_seq13	PREDICTED: uncharacterized protein LOC101172775	-9.82549	0.00110213	5.18e-06	-6.44609	0.0114692	2.26145e-13
152500_c6_seq5	apolipoprotein d-like	-10.5473	0.00066824	7.45e-08	-6.46302	0.0113354	3.26642e-12
154881_c0_seq9	vatd_manse ame: full=v-type proton atpase subunit d short=v-atpase subunit d ame: full=vacuolar proton pump subunit d	-10.6074	0.000640982	4.71e-08	-6.48521	0.0111624	2.90223e-12
150161_c0_seq12	activating signal cointegrator 1 complex subunit 2 homolog isoform x1	-10.8277	0.000550213	1.19e-08	-6.49777	0.0110657	4.23871e-12
151286_c0_seq5	transcription factor ets	-11.0573	0.000469278	1.39e-09	-6.63429	0.0100665	1.12682e-12
151901_c0_seq3	uncharacterized protein LOC101744449	-10.2154	0.000841095	2.95e-07	-6.6597	0.00989078	2.78349e-14
154520_c0_seq73	location of vulva defective family member	-10.2654	0.000812457	2.24e-07	-6.68497	0.00971903	2.21545e-14
155796_c0_seq5	prefoldin subunit 2-like	-10.9344	0.000510989	1.53e-09	-6.77842	0.00910943	7.14818e-14
157349_c0_seq8	PREDICTED: uncharacterized protein LOC101739436	-10.3313	0.000776199	6.74e-08	-6.93882	0.00815091	1.37542e-16
153751_c0_seq9	hypothetical protein KGM_06296	-10.3008	0.000792769	2.68e-15	-7.23735	0.00662738	2.87232e-16
145823_c0_seq2	cdc2-related-kinase	-10.7653	0.00057453	7.02e-10	-7.27562	0.00645386	9.29657e-19
152535_c0_seq3	hypothetical protein KGM_16968	-10.9194	0.00051633	1.96e-10	-7.28428	0.00641525	2.10253e-18
157868_c0_seq13	PREDICTED: hemicentin-1-like	-11.1458	0.000441349	1.77e-11	-7.33734	0.00618361	2.65037e-18
155969_c0_seq5	hypothetical protein KGM_04418	-10.7524	0.000579698	6.86e-10	-7.34069	0.00616925	1.72647e-19
145080_c0_seq1	aldo-keto reductase	-11.8387	0.00027303	1.39e-13	-7.4376	0.00576845	1.47594e-17
157589_c1_seq5	multidrug resistance protein homolog 49-like	-11.6403	0.000313262	1.48e-13	-7.55385	0.00532186	5.4335e-19
154833_c1_seq1	protein disulfide-isomerase like protein erp57	-11.2099	0.000422173	1.37e-12	-7.73837	0.00468293	1.04112e-22
158826_c0_seq1	rho guanine nucleotide exchange factor 11	-12.3061	0.00019747	2.97e-18	-8.50673	0.00274928	1.10563e-28
156998_c0_seq1	branched-chain-amino-acid cytosolic-like	-13.241	0.000103289	1.87e-22	-8.91986	0.00206469	3.0415e-30
141495_c0_seq1	signal sequence receptor beta	-14.0847	5.75543e-05	9.79e-25	-9.16389	0.00174339	3.0415e-30
157058_c1_seq12	s-adenosylmethionine synthetase	-14.6252	3.95708e-05	1.48e-28	-9.79923	0.00112237	3.80172e-37
157058_c1_seq15	s-adenosylmethionine synthetase	-14.7522	3.62357e-05	1.19e-30	-10.1729	0.00086628	7.33905e-43
