# Supplementary material for: Insecticide resistance mediated by an exon skipping event
Source: Mol Ecol. 2016 Nov 2;25(22):5692–704. doi: 10.1111/mec.13882 (PMC5111602; doi:10.1111/mec.13882)
Supplement: Supplementary file 13 — Table S8 Sequence of primers used for Bisulphite PCR. [file MEC-25-5692-s013.xlsx]

## Sheet: Sheet1
Name of the target	chromosome	strand	Forward Primer Sequence	Reverse Primer Sequence	ROI Genomic Sequence	Genomic Amplicon Sequence with primer	Bisulfite Amplicon Sequence with primer	start with primer	end with primer	Genomic Amplicon Sequence wo primer	Bisulfite Amplicon Sequence wo primer	start wo primer	end wo primer
SpinSel_1	SpinSel_strain_zymo	+	TTATTTAYGAAATTTTTGATTGTAAAGAAT	ATTTTAATATATTAAATAAATACCTACCTAACTTAC	TCACTCACGAAATTTCTGACTGTAAAGAATACGAAATTTTTCGCGGATGAACTGTGATGTCATATTAAAATAATTTGCAAGCTAGGTAGGTACTTATCCAACACATTAAAACAATTCTTATATTTATTACACTTATTCCTTGATATTTCGAATATAAGCAATCAAATTAATTTTTCCAATGGCGTAGCGGATAGTCCGTGCCTGCTACGCCGAGGGTCGTGGATTCGATCCTCACAAGACACAGTTTTTTTAAAAATATTTGGGTTTAGTCAGAGTGTTTTCTATGAATGACATACCATGATTTGACAAAAACAGTATATATCAGTTATCTGGTTCCCATAGTACAAGCTACGCTTAGTTTAGGACTCAAGGATTTTATGTGTATTGTAATTTGAGGCA…	TCACTCACGAAATTTCTGACTGTAAAGAATACGAAATTTTTCGCGGATGAACTGTGATGTCATATTAAAATAATTTGCAAGCTAGGTAGGTACTTATCCAACACATTAAAAC	TTATTTACGAAATTTTTGATTGTAAAGAATACGAAATTTTTCGCGGATGAATTGTGATGTTATATTAAAATAATTTGTAAGTTAGGTAGGTATTTATTTAATATATTAAAAT	0	112	ACGAAATTTTTCGCGGATGAACTGTGATGTCATATTAAAATAATTT	ACGAAATTTTTCGCGGATGAATTGTGATGTTATATTAAAATAATTT	30	76
SpinSel_2	SpinSel_strain_zymo	+	AATTTGTAAGTTAGGTAGGTATTTATTTAAT	AACCAAATAACTAATATATACTATTTTTATCAAAT	TCACTCACGAAATTTCTGACTGTAAAGAATACGAAATTTTTCGCGGATGAACTGTGATGTCATATTAAAATAATTTGCAAGCTAGGTAGGTACTTATCCAACACATTAAAACAATTCTTATATTTATTACACTTATTCCTTGATATTTCGAATATAAGCAATCAAATTAATTTTTCCAATGGCGTAGCGGATAGTCCGTGCCTGCTACGCCGAGGGTCGTGGATTCGATCCTCACAAGACACAGTTTTTTTAAAAATATTTGGGTTTAGTCAGAGTGTTTTCTATGAATGACATACCATGATTTGACAAAAACAGTATATATCAGTTATCTGGTTCCCATAGTACAAGCTACGCTTAGTTTAGGACTCAAGGATTTTATGTGTATTGTAATTTGAGGCA…	AATTTGCAAGCTAGGTAGGTACTTATCCAACACATTAAAACAATTCTTATATTTATTACACTTATTCCTTGATATTTCGAATATAAGCAATCAAATTAATTTTTCCAATGGCGTAGCGGATAGTCCGTGCCTGCTACGCCGAGGGTCGTGGATTCGATCCTCACAAGACACAGTTTTTTTAAAAATATTTGGGTTTAGTCAGAGTGTTTTCTATGAATGACATACCATGATTTGACAAAAACAGTATATATCAGTTATCTGGTT	AATTTGTAAGTTAGGTAGGTATTTATTTAATATATTAAAATAATTTTTATATTTATTATATTTATTTTTTGATATTTCGAATATAAGTAATTAAATTAATTTTTTTAATGGCGTAGCGGATAGTTCGTGTTTGTTACGTCGAGGGTCGTGGATTCGATTTTTATAAGATATAGTTTTTTTAAAAATATTTGGGTTTAGTTAGAGTGTTTTTTATGAATGATATATTATGATTTGATAAAAATAGTATATATTAGTTATTTGGTT	71	335	ACATTAAAACAATTCTTATATTTATTACACTTATTCCTTGATATTTCGAATATAAGCAATCAAATTAATTTTTCCAATGGCGTAGCGGATAGTCCGTGCCTGCTACGCCGAGGGTCGTGGATTCGATCCTCACAAGACACAGTTTTTTTAAAAATATTTGGGTTTAGTCAGAGTGTTTTCTATGAATGACATACCATG	ATATTAAAATAATTTTTATATTTATTATATTTATTTTTTGATATTTCGAATATAAGTAATTAAATTAATTTTTTTAATGGCGTAGCGGATAGTTCGTGTTTGTTACGTCGAGGGTCGTGGATTCGATTTTTATAAGATATAGTTTTTTTAAAAATATTTGGGTTTAGTTAGAGTGTTTTTTATGAATGATATATTATG	102	300
SpinSel_3	SpinSel_strain_zymo	+	TTGATAAAAATAGTATATATTAGTTATTTGGTTTTT	ATATACATACATATATCCCTTATAAAATAAACAAA	TCACTCACGAAATTTCTGACTGTAAAGAATACGAAATTTTTCGCGGATGAACTGTGATGTCATATTAAAATAATTTGCAAGCTAGGTAGGTACTTATCCAACACATTAAAACAATTCTTATATTTATTACACTTATTCCTTGATATTTCGAATATAAGCAATCAAATTAATTTTTCCAATGGCGTAGCGGATAGTCCGTGCCTGCTACGCCGAGGGTCGTGGATTCGATCCTCACAAGACACAGTTTTTTTAAAAATATTTGGGTTTAGTCAGAGTGTTTTCTATGAATGACATACCATGATTTGACAAAAACAGTATATATCAGTTATCTGGTTCCCATAGTACAAGCTACGCTTAGTTTAGGACTCAAGGATTTTATGTGTATTGTAATTTGAGGCA…	TTGACAAAAACAGTATATATCAGTTATCTGGTTCCCATAGTACAAGCTACGCTTAGTTTAGGACTCAAGGATTTTATGTGTATTGTAATTTGAGGCAATGGGCTGACAACATGTCGCTATGGCGATACACAATTTTCTGACTGAAATGTTTGCCAGATGTGGCGTAAATGTTCGTTTTTACGGCCTTTTACGCTCTGCCTACTCCACAAGGGATATATGTATGTATAT	TTGATAAAAATAGTATATATTAGTTATTTGGTTTTTATAGTATAAGTTACGTTTAGTTTAGGATTTAAGGATTTTATGTGTATTGTAATTTGAGGTAATGGGTTGATAATATGTCGTTATGGCGATATATAATTTTTTGATTGAAATGTTTGTTAGATGTGGCGTAAATGTTCGTTTTTACGGTTTTTTACGTTTTGTTTATTTTATAAGGGATATATGTATGTATAT	302	530	ATAGTACAAGCTACGCTTAGTTTAGGACTCAAGGATTTTATGTGTATTGTAATTTGAGGCAATGGGCTGACAACATGTCGCTATGGCGATACACAATTTTCTGACTGAAATGTTTGCCAGATGTGGCGTAAATGTTCGTTTTTACGGCCTTTTACGC	ATAGTATAAGTTACGTTTAGTTTAGGATTTAAGGATTTTATGTGTATTGTAATTTGAGGTAATGGGTTGATAATATGTCGTTATGGCGATATATAATTTTTTGATTGAAATGTTTGTTAGATGTGGCGTAAATGTTCGTTTTTACGGTTTTTTACGT	338	495
Dual_1	SpinSel_strain_zymo	+	TTTAGTTTAATTAGGTTGAAAGTTTATAGT	ATATATATAAATATACACAAATCTTCTCCTACT	TCACTCACGAAATTTCTGACTGTAAAGAATACGAAATTTTTCGCGGATGAACTGTGATGTCATATTAAAATAATTTGCAAGCTAGGTAGGTACTTATCCAACACATTAAAACAATTCTTATATTTATTACACTTATTCCTTGATATTTCGAATATAAGCAATCAAATTAATTTTTCCAATGGCGTAGCGGATAGTCCGTGCCTGCTACGCCGAGGGTCGTGGATTCGATCCTCACAAGACACAGTTTTTTTAAAAATATTTGGGTTTAGTCAGAGTGTTTTCTATGAATGACATACCATGATTTGACAAAAACAGTATATATCAGTTATCTGGTTCCCATAGTACAAGCTACGCTTAGTTTAGGACTCAAGGATTTTATGTGTATTGTAATTTGAGGCA…	TTCAGTTTAATCAGGTTGAAAGCTCATAGCCCCAGAACGGGCTAATTTATAATGGGATGAGTCATAAAACGCATTATAATATCACAAAGTTATTATAAAAGACATCAGTCATAAACAGAGCGCTGTTATTATATCTGTGATGTCTATTTGATTGCTCCTTTAACGATATTGAAGAGGATTACTGGCAGATGCTCGGGAAATTATTGCTTCGATACACTGACTAAAGAGTAGGAGAAGACTTGTGTACATTCATACATAT	TTTAGTTTAATTAGGTTGAAAGTTTATAGTTTTAGAACGGGTTAATTTATAATGGGATGAGTTATAAAACGTATTATAATATTATAAAGTTATTATAAAAGATATTAGTTATAAATAGAGCGTTGTTATTATATTTGTGATGTTTATTTGATTGTTTTTTTAACGATATTGAAGAGGATTATTGGTAGATGTTCGGGAAATTATTGTTTCGATATATTGATTAAAGAGTAGGAGAAGATTTGTGTATATTTATATATAT	534	793	CCCAGAACGGGCTAATTTATAATGGGATGAGTCATAAAACGCATTATAATATCACAAAGTTATTATAAAAGACATCAGTCATAAACAGAGCGCTGTTATTATATCTGTGATGTCTATTTGATTGCTCCTTTAACGATATTGAAGAGGATTACTGGCAGATGCTCGGGAAATTATTGCTTCGATACACTGACTAAAG	TTTAGAACGGGTTAATTTATAATGGGATGAGTTATAAAACGTATTATAATATTATAAAGTTATTATAAAAGATATTAGTTATAAATAGAGCGTTGTTATTATATTTGTGATGTTTATTTGATTGTTTTTTTAACGATATTGAAGAGGATTATTGGTAGATGTTCGGGAAATTATTGTTTCGATATATTGATTAAAG	564	760
Dual_2	SpinSel_strain_zymo	+	AGTAGGAGAAGATTTGTGTATATTTATATATAT	CTTTCCCRTTAATATTATAAAAAACTACTTAAAAAC	TCACTCACGAAATTTCTGACTGTAAAGAATACGAAATTTTTCGCGGATGAACTGTGATGTCATATTAAAATAATTTGCAAGCTAGGTAGGTACTTATCCAACACATTAAAACAATTCTTATATTTATTACACTTATTCCTTGATATTTCGAATATAAGCAATCAAATTAATTTTTCCAATGGCGTAGCGGATAGTCCGTGCCTGCTACGCCGAGGGTCGTGGATTCGATCCTCACAAGACACAGTTTTTTTAAAAATATTTGGGTTTAGTCAGAGTGTTTTCTATGAATGACATACCATGATTTGACAAAAACAGTATATATCAGTTATCTGGTTCCCATAGTACAAGCTACGCTTAGTTTAGGACTCAAGGATTTTATGTGTATTGTAATTTGAGGCA…	AGTAGGAGAAGACTTGTGTACATTCATACATATATCACGTGTATATCCCTTGCGGGTTAGGCAGAGCGCGAACGGCCGTAAAAACAACATTTGATTGTAATTCGGAAAATTACGTAATAATTACGTAATTGACGTAATGATATGTTGTCACCCTATCGCCTAAAATTTGGATACAAATGTTAAACTCGAGTTCCTAAGTAGCCTCTTACAACACCAACGGGAAAG	AGTAGGAGAAGATTTGTGTATATTTATATATATATTACGTGTATATTTTTTGCGGGTTAGGTAGAGCGCGAACGGTCGTAAAAATAATATTTGATTGTAATTCGGAAAATTACGTAATAATTACGTAATTGACGTAATGATATGTTGTTATTTTATCGTTTAAAATTTGGATATAAATGTTAAATTCGAGTTTTTAAGTAGTTTTTTATAATATTAACGGGAAAG	760	985	ATCACGTGTATATCCCTTGCGGGTTAGGCAGAGCGCGAACGGCCGTAAAAACAACATTTGATTGTAATTCGGAAAATTACGTAATAATTACGTAATTGACGTAATGATATGTTGTCACCCTATCGCCTAAAATTTGGATACAAATGTTAAACTCGA	ATTACGTGTATATTTTTTGCGGGTTAGGTAGAGCGCGAACGGTCGTAAAAATAATATTTGATTGTAATTCGGAAAATTACGTAATAATTACGTAATTGACGTAATGATATGTTGTTATTTTATCGTTTAAAATTTGGATATAAATGTTAAATTCGA	793	949
Dual_3	SpinSel_strain_zymo	+	YGTTATTAATTTTAAGAATAATTTTTGTAAAAATTG	CCAAAACTACAAACATTACTCTTATTTATATAA	TCACTCACGAAATTTCTGACTGTAAAGAATACGAAATTTTTCGCGGATGAACTGTGATGTCATATTAAAATAATTTGCAAGCTAGGTAGGTACTTATCCAACACATTAAAACAATTCTTATATTTATTACACTTATTCCTTGATATTTCGAATATAAGCAATCAAATTAATTTTTCCAATGGCGTAGCGGATAGTCCGTGCCTGCTACGCCGAGGGTCGTGGATTCGATCCTCACAAGACACAGTTTTTTTAAAAATATTTGGGTTTAGTCAGAGTGTTTTCTATGAATGACATACCATGATTTGACAAAAACAGTATATATCAGTTATCTGGTTCCCATAGTACAAGCTACGCTTAGTTTAGGACTCAAGGATTTTATGTGTATTGTAATTTGAGGCA…	CGTTACCAACCTCAAGAACAATCTTTGCAAAAATTGTATTACCGATTTATTATTTACAGAAAATACTTAATTTATTGCACTAGATACATAATCAATTATTTGGATTACTGATTTATATAAGTTATAATTTTAATGTTAAAGGTGTCTCCTGTTTTTTATGGTCTATGCATTTAAAATACAGACTAGAGATTAAACTTACCTAAAGTTATTACATAAATAAGAGTAATGCCTGTAGCTTTGG	CGTTATTAATTTTAAGAATAATTTTTGTAAAAATTGTATTATCGATTTATTATTTATAGAAAATATTTAATTTATTGTATTAGATATATAATTAATTATTTGGATTATTGATTTATATAAGTTATAATTTTAATGTTAAAGGTGTTTTTTGTTTTTTATGGTTTATGTATTTAAAATATAGATTAGAGATTAAATTTATTTAAAGTTATTATATAAATAAGAGTAATGTTTGTAGTTTTGG	1139	1380	TATTACCGATTTATTATTTACAGAAAATACTTAATTTATTGCACTAGATACATAATCAATTATTTGGATTACTGATTTATATAAGTTATAATTTTAATGTTAAAGGTGTCTCCTGTTTTTTATGGTCTATGCATTTAAAATACAGACTAGAGATTAAACTTACCTAAAGTTA	TATTATCGATTTATTATTTATAGAAAATATTTAATTTATTGTATTAGATATATAATTAATTATTTGGATTATTGATTTATATAAGTTATAATTTTAATGTTAAAGGTGTTTTTTGTTTTTTATGGTTTATGTATTTAAAATATAGATTAGAGATTAAATTTATTTAAAGTTA	1175	1347
SpinSel_4	SpinSel_strain_zymo	+	AGTTATTATATAAATAAGAGTAATGTTTGTAGTTT	AAACTACTTAACTACTTTTCCATAAAATTTAA	TCACTCACGAAATTTCTGACTGTAAAGAATACGAAATTTTTCGCGGATGAACTGTGATGTCATATTAAAATAATTTGCAAGCTAGGTAGGTACTTATCCAACACATTAAAACAATTCTTATATTTATTACACTTATTCCTTGATATTTCGAATATAAGCAATCAAATTAATTTTTCCAATGGCGTAGCGGATAGTCCGTGCCTGCTACGCCGAGGGTCGTGGATTCGATCCTCACAAGACACAGTTTTTTTAAAAATATTTGGGTTTAGTCAGAGTGTTTTCTATGAATGACATACCATGATTTGACAAAAACAGTATATATCAGTTATCTGGTTCCCATAGTACAAGCTACGCTTAGTTTAGGACTCAAGGATTTTATGTGTATTGTAATTTGAGGCA…	AGTTATTACATAAATAAGAGTAATGCCTGTAGCTTTGGTTATTAAACGATTTTTATTACAATAAGAGAGTTATTGATACGATTGAAGAAGCAGACATTTGCGAGTTTGCGATATATGTGGATGATATTATGATTTCAGAATTGATTGTAATAGAGTTTGTGATAAAATTCTTACGGTGTAATCACAAAAAGTTAAGCAATGCCAAAGTCGTTGGACAACGTCAAATCTTATGGAAAAGTAGCTAAGTAGCTT	AGTTATTATATAAATAAGAGTAATGTTTGTAGTTTTGGTTATTAAACGATTTTTATTATAATAAGAGAGTTATTGATACGATTGAAGAAGTAGATATTTGCGAGTTTGCGATATATGTGGATGATATTATGATTTTAGAATTGATTGTAATAGAGTTTGTGATAAAATTTTTACGGTGTAATTATAAAAAGTTAAGTAATGTTAAAGTCGTTGGATAACGTTAAATTTTATGGAAAAGTAGTTAAGTAGTTT	1342	1594	TGGTTATTAAACGATTTTTATTACAATAAGAGAGTTATTGATACGATTGAAGAAGCAGACATTTGCGAGTTTGCGATATATGTGGATGATATTATGATTTCAGAATTGATTGTAATAGAGTTTGTGATAAAATTCTTACGGTGTAATCACAAAAAGTTAAGCAATGCCAAAGTCGTTGGACAACG	TGGTTATTAAACGATTTTTATTATAATAAGAGAGTTATTGATACGATTGAAGAAGTAGATATTTGCGAGTTTGCGATATATGTGGATGATATTATGATTTTAGAATTGATTGTAATAGAGTTTGTGATAAAATTTTTACGGTGTAATTATAAAAAGTTAAGTAATGTTAAAGTCGTTGGATAACG	1377	1562
SpinSel_5	SpinSel_strain_zymo	+	GTGTAATTATAAAAAGTTAAGTAATGTTAAAGT	TATTTTATCTCTATCTATATTTTCACAAAACAA	TCACTCACGAAATTTCTGACTGTAAAGAATACGAAATTTTTCGCGGATGAACTGTGATGTCATATTAAAATAATTTGCAAGCTAGGTAGGTACTTATCCAACACATTAAAACAATTCTTATATTTATTACACTTATTCCTTGATATTTCGAATATAAGCAATCAAATTAATTTTTCCAATGGCGTAGCGGATAGTCCGTGCCTGCTACGCCGAGGGTCGTGGATTCGATCCTCACAAGACACAGTTTTTTTAAAAATATTTGGGTTTAGTCAGAGTGTTTTCTATGAATGACATACCATGATTTGACAAAAACAGTATATATCAGTTATCTGGTTCCCATAGTACAAGCTACGCTTAGTTTAGGACTCAAGGATTTTATGTGTATTGTAATTTGAGGCA…	GTGTAATCACAAAAAGTTAAGCAATGCCAAAGTCGTTGGACAACGTCAAATCTTATGGAAAAGTAGCTAAGTAGCTTGCTGCGTTCCGTCAGTGCGTGGGAGTGCCAGTGCCTTAACAGGTTTCTTCTGGGAGAGCTCGCTCCATTTTAGACTCTTTCTCTGTCCTATGACCTAGACTAGAGTCAAGAGCAAACCCATCATTAATAAAAAAAAGTTATTTTAACAGCGTTTCAATGCGCGTCTGTTTTGTGAAAACACAGATAGAGATAAAACA	GTGTAATTATAAAAAGTTAAGTAATGTTAAAGTCGTTGGATAACGTTAAATTTTATGGAAAAGTAGTTAAGTAGTTTGTTGCGTTTCGTTAGTGCGTGGGAGTGTTAGTGTTTTAATAGGTTTTTTTTGGGAGAGTTCGTTTTATTTTAGATTTTTTTTTTGTTTTATGATTTAGATTAGAGTTAAGAGTAAATTTATTATTAATAAAAAAAAGTTATTTTAATAGCGTTTTAATGCGCGTTTGTTTTGTGAAAATATAGATAGAGATAAAATA	1517	1791	CGTTGGACAACGTCAAATCTTATGGAAAAGTAGCTAAGTAGCTTGCTGCGTTCCGTCAGTGCGTGGGAGTGCCAGTGCCTTAACAGGTTTCTTCTGGGAGAGCTCGCTCCATTTTAGACTCTTTCTCTGTCCTATGACCTAGACTAGAGTCAAGAGCAAACCCATCATTAATAAAAAAAAGTTATTTTAACAGCGTTTCAATGCGCGT	CGTTGGATAACGTTAAATTTTATGGAAAAGTAGTTAAGTAGTTTGTTGCGTTTCGTTAGTGCGTGGGAGTGTTAGTGTTTTAATAGGTTTTTTTTGGGAGAGTTCGTTTTATTTTAGATTTTTTTTTTGTTTTATGATTTAGATTAGAGTTAAGAGTAAATTTATTATTAATAAAAAAAAGTTATTTTAATAGCGTTTTAATGCGCGT	1550	1758
SpinSel_6	SpinSel_strain_zymo	+	GTTTTATGATTTAGATTAGAGTTAAGAGTAA	TTAAATTATACTAACTTTTACCCATATTACC	TCACTCACGAAATTTCTGACTGTAAAGAATACGAAATTTTTCGCGGATGAACTGTGATGTCATATTAAAATAATTTGCAAGCTAGGTAGGTACTTATCCAACACATTAAAACAATTCTTATATTTATTACACTTATTCCTTGATATTTCGAATATAAGCAATCAAATTAATTTTTCCAATGGCGTAGCGGATAGTCCGTGCCTGCTACGCCGAGGGTCGTGGATTCGATCCTCACAAGACACAGTTTTTTTAAAAATATTTGGGTTTAGTCAGAGTGTTTTCTATGAATGACATACCATGATTTGACAAAAACAGTATATATCAGTTATCTGGTTCCCATAGTACAAGCTACGCTTAGTTTAGGACTCAAGGATTTTATGTGTATTGTAATTTGAGGCA…	GTCCTATGACCTAGACTAGAGTCAAGAGCAAACCCATCATTAATAAAAAAAAGTTATTTTAACAGCGTTTCAATGCGCGTCTGTTTTGTGAAAACACAGATAGAGATAAAACATACTATTTCGTGTACAGTCAATTCTGAAATGAATATAACTTTTTCTTTCTTTATCATATCAATAAGATTAAGTGATGGTAATATGGGTAAAAGCCAGTACAACCCAA	GTTTTATGATTTAGATTAGAGTTAAGAGTAAATTTATTATTAATAAAAAAAAGTTATTTTAATAGCGTTTTAATGCGCGTTTGTTTTGTGAAAATATAGATAGAGATAAAATATATTATTTCGTGTATAGTTAATTTTGAAATGAATATAATTTTTTTTTTTTTTATTATATTAATAAGATTAAGTGATGGTAATATGGGTAAAAGTTAGTATAATTTAA	1678	1898	ACCCATCATTAATAAAAAAAAGTTATTTTAACAGCGTTTCAATGCGCGTCTGTTTTGTGAAAACACAGATAGAGATAAAACATACTATTTCGTGTACAGTCAATTCTGAAATGAATATAACTTTTTCTTTCTTTATCATATCAATAAGATTAAGTGAT	ATTTATTATTAATAAAAAAAAGTTATTTTAATAGCGTTTTAATGCGCGTTTGTTTTGTGAAAATATAGATAGAGATAAAATATATTATTTCGTGTATAGTTAATTTTGAAATGAATATAATTTTTTTTTTTTTTATTATATTAATAAGATTAAGTGAT	1709	1867
SpinSel_8	SpinSel_strain_zymo	+	GTYGTTAATTTTTATTGGTAATATTAAGTTTTT	CATTCAATAATTCCTAATACACAATAAAATAAATAA	TCACTCACGAAATTTCTGACTGTAAAGAATACGAAATTTTTCGCGGATGAACTGTGATGTCATATTAAAATAATTTGCAAGCTAGGTAGGTACTTATCCAACACATTAAAACAATTCTTATATTTATTACACTTATTCCTTGATATTTCGAATATAAGCAATCAAATTAATTTTTCCAATGGCGTAGCGGATAGTCCGTGCCTGCTACGCCGAGGGTCGTGGATTCGATCCTCACAAGACACAGTTTTTTTAAAAATATTTGGGTTTAGTCAGAGTGTTTTCTATGAATGACATACCATGATTTGACAAAAACAGTATATATCAGTTATCTGGTTCCCATAGTACAAGCTACGCTTAGTTTAGGACTCAAGGATTTTATGTGTATTGTAATTTGAGGCA…	GTCGTCAACTTTCACTGGTAACATCAAGTTTTCCCTAACAAACACTTCGACAGTCAATTTTATCTATCACCACACAGTACTTTCGACTGCACCATCTGAATGCGGTTTTGTATCGGCTAGGATGCGATGGGCGAGGCAAGAATTGGAAAATTGAGATTGACTGAGCGTAAATTGCATTTTGCTAGACAGCACTGCGAATTTACTTATTTCACTGTGTATTAGGAATCATTGAATG	GTCGTTAATTTTTATTGGTAATATTAAGTTTTTTTTAATAAATATTTCGATAGTTAATTTTATTTATTATTATATAGTATTTTCGATTGTATTATTTGAATGCGGTTTTGTATCGGTTAGGATGCGATGGGCGAGGTAAGAATTGGAAAATTGAGATTGATTGAGCGTAAATTGTATTTTGTTAGATAGTATTGCGAATTTATTTATTTTATTGTGTATTAGGAATTATTGAATG	2058	2293	CCTAACAAACACTTCGACAGTCAATTTTATCTATCACCACACAGTACTTTCGACTGCACCATCTGAATGCGGTTTTGTATCGGCTAGGATGCGATGGGCGAGGCAAGAATTGGAAAATTGAGATTGACTGAGCGTAAATTGCATTTTGCTAGACAGCACTGCGAAT	TTTAATAAATATTTCGATAGTTAATTTTATTTATTATTATATAGTATTTTCGATTGTATTATTTGAATGCGGTTTTGTATCGGTTAGGATGCGATGGGCGAGGTAAGAATTGGAAAATTGAGATTGATTGAGCGTAAATTGTATTTTGTTAGATAGTATTGCGAAT	2091	2257
Dual_5	SpinSel_strain_zymo	+	ATAGTATTGYGAATTTATTTATTTTATTGTG	AACTCTTTAAAATTTATACTATTTTATTACCAACC	TCACTCACGAAATTTCTGACTGTAAAGAATACGAAATTTTTCGCGGATGAACTGTGATGTCATATTAAAATAATTTGCAAGCTAGGTAGGTACTTATCCAACACATTAAAACAATTCTTATATTTATTACACTTATTCCTTGATATTTCGAATATAAGCAATCAAATTAATTTTTCCAATGGCGTAGCGGATAGTCCGTGCCTGCTACGCCGAGGGTCGTGGATTCGATCCTCACAAGACACAGTTTTTTTAAAAATATTTGGGTTTAGTCAGAGTGTTTTCTATGAATGACATACCATGATTTGACAAAAACAGTATATATCAGTTATCTGGTTCCCATAGTACAAGCTACGCTTAGTTTAGGACTCAAGGATTTTATGTGTATTGTAATTTGAGGCA…	ACAGCACTGCGAATTTACTTATTTCACTGTGTATTAGGAATCATTGAATGTGATAGATGGAATATATAACGTACCTACTAATATGATAGACTGGAATGAAAATTAGCACCTTTAGAATTTTAGTAAGCTAAGAAACGTTGTAAAAGCAAATGATAAGTACTTCATCAATTTATTCGTAGAAAAACGAAAGTACAGCCCCAAATCTTGCCTCAACTTGTTAGAAATCCTGGCTGGTAACAAAATAGCACAAATTTTAAAGAGTC	ATAGTATTGCGAATTTATTTATTTTATTGTGTATTAGGAATTATTGAATGTGATAGATGGAATATATAACGTATTTATTAATATGATAGATTGGAATGAAAATTAGTATTTTTAGAATTTTAGTAAGTTAAGAAACGTTGTAAAAGTAAATGATAAGTATTTTATTAATTTATTCGTAGAAAAACGAAAGTATAGTTTTAAATTTTGTTTTAATTTGTTAGAAATTTTGGTTGGTAATAAAATAGTATAAATTTTAAAGAGTT	2243	2506	TATTAGGAATCATTGAATGTGATAGATGGAATATATAACGTACCTACTAATATGATAGACTGGAATGAAAATTAGCACCTTTAGAATTTTAGTAAGCTAAGAAACGTTGTAAAAGCAAATGATAAGTACTTCATCAATTTATTCGTAGAAAAACGAAAGTACAGCCCCAAATCTTGCCTCAACTTGTTAGAAATCCT	TATTAGGAATTATTGAATGTGATAGATGGAATATATAACGTATTTATTAATATGATAGATTGGAATGAAAATTAGTATTTTTAGAATTTTAGTAAGTTAAGAAACGTTGTAAAAGTAAATGATAAGTATTTTATTAATTTATTCGTAGAAAAACGAAAGTATAGTTTTAAATTTTGTTTTAATTTGTTAGAAATTTT	2274	2471
Dual_7	SpinSel_strain_zymo	+	TGTAATTTTATTTAAAAGGTTTTTATTAATTGG	CRCAATCAATATAATAATCTAAACACTATA	TCACTCACGAAATTTCTGACTGTAAAGAATACGAAATTTTTCGCGGATGAACTGTGATGTCATATTAAAATAATTTGCAAGCTAGGTAGGTACTTATCCAACACATTAAAACAATTCTTATATTTATTACACTTATTCCTTGATATTTCGAATATAAGCAATCAAATTAATTTTTCCAATGGCGTAGCGGATAGTCCGTGCCTGCTACGCCGAGGGTCGTGGATTCGATCCTCACAAGACACAGTTTTTTTAAAAATATTTGGGTTTAGTCAGAGTGTTTTCTATGAATGACATACCATGATTTGACAAAAACAGTATATATCAGTTATCTGGTTCCCATAGTACAAGCTACGCTTAGTTTAGGACTCAAGGATTTTATGTGTATTGTAATTTGAGGCA…	TGCAATTTTATTCAAAAGGCTTTTACTAACTGGCGCTTTTATGAGCCCGCAAGGTTCCGTTAGCTCTGTGTGGCGGCTCGCGGGGACTGCTCGATCGCATGTTGGCAGCTCCTGTGTGCCGCTGGTCCTCGTAATGTGTCATCCAGGTGTCGATCACAGTGTTTAGATCATTATACTGACTGCG	TGTAATTTTATTTAAAAGGTTTTTATTAATTGGCGTTTTTATGAGTTCGTAAGGTTTCGTTAGTTTTGTGTGGCGGTTCGCGGGGATTGTTCGATCGTATGTTGGTAGTTTTTGTGTGTCGTTGGTTTTCGTAATGTGTTATTTAGGTGTCGATTATAGTGTTTAGATTATTATATTGATTGCG	2684	2868	CGCTTTTATGAGCCCGCAAGGTTCCGTTAGCTCTGTGTGGCGGCTCGCGGGGACTGCTCGATCGCATGTTGGCAGCTCCTGTGTGCCGCTGGTCCTCGTAATGTGTCATCCAGGTGTCGAT	CGTTTTTATGAGTTCGTAAGGTTTCGTTAGTTTTGTGTGGCGGTTCGCGGGGATTGTTCGATCGTATGTTGGTAGTTTTTGTGTGTCGTTGGTTTTCGTAATGTGTTATTTAGGTGTCGAT	2717	2838
Dual_8	SpinSel_strain_zymo	+	TGGTTTTYGTAATGTGTTATTTAGGTG	TACACACTTACCAATAACAACCATATATTAATTATA	TCACTCACGAAATTTCTGACTGTAAAGAATACGAAATTTTTCGCGGATGAACTGTGATGTCATATTAAAATAATTTGCAAGCTAGGTAGGTACTTATCCAACACATTAAAACAATTCTTATATTTATTACACTTATTCCTTGATATTTCGAATATAAGCAATCAAATTAATTTTTCCAATGGCGTAGCGGATAGTCCGTGCCTGCTACGCCGAGGGTCGTGGATTCGATCCTCACAAGACACAGTTTTTTTAAAAATATTTGGGTTTAGTCAGAGTGTTTTCTATGAATGACATACCATGATTTGACAAAAACAGTATATATCAGTTATCTGGTTCCCATAGTACAAGCTACGCTTAGTTTAGGACTCAAGGATTTTATGTGTATTGTAATTTGAGGCA…	TGGTCCTCGTAATGTGTCATCCAGGTGTCGATCACAGTGTTTAGATCATTATACTGACTGCGCCCTTTCTTTCTGTTTTTGTTGACATCGTCTAACCCAATAGGATGAGAAGAATCAACTACTTATAACCAATATATGGCTGTCATTGGTAAGTGTGTA	TGGTTTTCGTAATGTGTTATTTAGGTGTCGATTATAGTGTTTAGATTATTATATTGATTGCGTTTTTTTTTTTTGTTTTTGTTGATATCGTTTAATTTAATAGGATGAGAAGAATTAATTATTTATAATTAATATATGGTTGTTATTGGTAAGTGTGTA	2806	2965	TCGATCACAGTGTTTAGATCATTATACTGACTGCGCCCTTTCTTTCTGTTTTTGTTGACATCGTCTAACCCAATAGGATGAGAAGAATCAACTACT	TCGATTATAGTGTTTAGATTATTATATTGATTGCGTTTTTTTTTTTTGTTTTTGTTGATATCGTTTAATTTAATAGGATGAGAAGAATTAATTATT	2833	2929
Dual_9	SpinSel_strain_zymo	+	TTAATATATGGTTGTTATTGGTAAGTGTGT	CAAAAACCAAAATCTACACTAACTACTAAC	TCACTCACGAAATTTCTGACTGTAAAGAATACGAAATTTTTCGCGGATGAACTGTGATGTCATATTAAAATAATTTGCAAGCTAGGTAGGTACTTATCCAACACATTAAAACAATTCTTATATTTATTACACTTATTCCTTGATATTTCGAATATAAGCAATCAAATTAATTTTTCCAATGGCGTAGCGGATAGTCCGTGCCTGCTACGCCGAGGGTCGTGGATTCGATCCTCACAAGACACAGTTTTTTTAAAAATATTTGGGTTTAGTCAGAGTGTTTTCTATGAATGACATACCATGATTTGACAAAAACAGTATATATCAGTTATCTGGTTCCCATAGTACAAGCTACGCTTAGTTTAGGACTCAAGGATTTTATGTGTATTGTAATTTGAGGCA…	CCAATATATGGCTGTCATTGGTAAGTGTGTATAAAAGAACGACCTAAATTAATAATTAAAACTTCTAATGTTCCGTTCTTTACTTACTTTCTTTCTGTTGTGATTCAAACTCTTCTTCTTTTTGTTTGTCTCCGATTGAGTTATCTTCTTCTCTGTATGTTATATTTGGAAATTGCATAGCATTGTGGAATATGCGGCAGTTACAAGATTTTCTCAAATTGTTATTGGCTGATCTCGTTTTGCCAGTAGCTAGTGTAGACCCTGGTTCCTG	TTAATATATGGTTGTTATTGGTAAGTGTGTATAAAAGAACGATTTAAATTAATAATTAAAATTTTTAATGTTTCGTTTTTTATTTATTTTTTTTTTGTTGTGATTTAAATTTTTTTTTTTTTTGTTTGTTTTCGATTGAGTTATTTTTTTTTTTGTATGTTATATTTGGAAATTGTATAGTATTGTGGAATATGCGGTAGTTATAAGATTTTTTTAAATTGTTATTGGTTGATTTCGTTTTGTTAGTAGTTAGTGTAGATTTTGGTTTTTG	2934	3205	ATAAAAGAACGACCTAAATTAATAATTAAAACTTCTAATGTTCCGTTCTTTACTTACTTTCTTTCTGTTGTGATTCAAACTCTTCTTCTTTTTGTTTGTCTCCGATTGAGTTATCTTCTTCTCTGTATGTTATATTTGGAAATTGCATAGCATTGTGGAATATGCGGCAGTTACAAGATTTTCTCAAATTGTTATTGGCTGATCTCGTTTT	ATAAAAGAACGATTTAAATTAATAATTAAAATTTTTAATGTTTCGTTTTTTATTTATTTTTTTTTTGTTGTGATTTAAATTTTTTTTTTTTTTGTTTGTTTTCGATTGAGTTATTTTTTTTTTTGTATGTTATATTTGGAAATTGTATAGTATTGTGGAATATGCGGTAGTTATAAGATTTTTTTAAATTGTTATTGGTTGATTTCGTTTT	2964	3175
Dual_10	SpinSel_strain_zymo	+	GTGTAGATTTTGGTTTTTGTTATGT	ACAACAAAATAAATCAATAACTATACATTAAA	TCACTCACGAAATTTCTGACTGTAAAGAATACGAAATTTTTCGCGGATGAACTGTGATGTCATATTAAAATAATTTGCAAGCTAGGTAGGTACTTATCCAACACATTAAAACAATTCTTATATTTATTACACTTATTCCTTGATATTTCGAATATAAGCAATCAAATTAATTTTTCCAATGGCGTAGCGGATAGTCCGTGCCTGCTACGCCGAGGGTCGTGGATTCGATCCTCACAAGACACAGTTTTTTTAAAAATATTTGGGTTTAGTCAGAGTGTTTTCTATGAATGACATACCATGATTTGACAAAAACAGTATATATCAGTTATCTGGTTCCCATAGTACAAGCTACGCTTAGTTTAGGACTCAAGGATTTTATGTGTATTGTAATTTGAGGCA…	GTGTAGACCCTGGTTCCTGTTATGCATCCATCGTATCTGATACTATACCTTGCTGTAGTTACTTTTTTATCCTTGGCTATTTAAAGATTTAAATCGTCAATAGTCTGTCAACTAGAGATTCTCTGACTTTCACATACACACTCGTACACGAAGTTCTATCTAGATGGCGTTGGATCTATTTGTGATTTGTCATCTTGACGTCGCGTTGCTGGAAGACATCTGTATTTTGAGCGATGCGATATATCTAATGTACAGCTATTGATCCATCCTGTTGC	GTGTAGATTTTGGTTTTTGTTATGTATTTATCGTATTTGATATTATATTTTGTTGTAGTTATTTTTTTATTTTTGGTTATTTAAAGATTTAAATCGTTAATAGTTTGTTAATTAGAGATTTTTTGATTTTTATATATATATTCGTATACGAAGTTTTATTTAGATGGCGTTGGATTTATTTGTGATTTGTTATTTTGACGTCGCGTTGTTGGAAGATATTTGTATTTTGAGCGATGCGATATATTTAATGTATAGTTATTGATTTATTTTGTTGT	3186	3461	ATCCATCGTATCTGATACTATACCTTGCTGTAGTTACTTTTTTATCCTTGGCTATTTAAAGATTTAAATCGTCAATAGTCTGTCAACTAGAGATTCTCTGACTTTCACATACACACTCGTACACGAAGTTCTATCTAGATGGCGTTGGATCTATTTGTGATTTGTCATCTTGACGTCGCGTTGCTGGAAGACATCTGTATTTTGAGCGATGCGATATA	ATTTATCGTATTTGATATTATATTTTGTTGTAGTTATTTTTTTATTTTTGGTTATTTAAAGATTTAAATCGTTAATAGTTTGTTAATTAGAGATTTTTTGATTTTTATATATATATTCGTATACGAAGTTTTATTTAGATGGCGTTGGATTTATTTGTGATTTGTTATTTTGACGTCGCGTTGTTGGAAGATATTTGTATTTTGAGCGATGCGATATA	3211	3429
Dual_11	SpinSel_strain_zymo	+	ATTTTGTTGTTTAAAGTGTATTTTTGTTTT	CACAATCCCAAATATTTACTTATTTTATATTTAAA	TCACTCACGAAATTTCTGACTGTAAAGAATACGAAATTTTTCGCGGATGAACTGTGATGTCATATTAAAATAATTTGCAAGCTAGGTAGGTACTTATCCAACACATTAAAACAATTCTTATATTTATTACACTTATTCCTTGATATTTCGAATATAAGCAATCAAATTAATTTTTCCAATGGCGTAGCGGATAGTCCGTGCCTGCTACGCCGAGGGTCGTGGATTCGATCCTCACAAGACACAGTTTTTTTAAAAATATTTGGGTTTAGTCAGAGTGTTTTCTATGAATGACATACCATGATTTGACAAAAACAGTATATATCAGTTATCTGGTTCCCATAGTACAAGCTACGCTTAGTTTAGGACTCAAGGATTTTATGTGTATTGTAATTTGAGGCA…	ATCCTGTTGCTTAAAGTGTATCTTTGCTCTATTGAAATACATTAAAGAAAATAGTCCAATATACACGAACTGCCGTGTATGCCGCAATGCGATAACAATATGTACTAATGGTTGACGATAAAAAGCTCTAAACATAAAACAAGTAAATATCTGGGATTGTG	ATTTTGTTGTTTAAAGTGTATTTTTGTTTTATTGAAATATATTAAAGAAAATAGTTTAATATATACGAATTGTCGTGTATGTCGTAATGCGATAATAATATGTATTAATGGTTGACGATAAAAAGTTTTAAATATAAAATAAGTAAATATTTGGGATTGTG	3451	3612	ATTGAAATACATTAAAGAAAATAGTCCAATATACACGAACTGCCGTGTATGCCGCAATGCGATAACAATATGTACTAATGGTTGACGATAAAAAGC	ATTGAAATATATTAAAGAAAATAGTTTAATATATACGAATTGTCGTGTATGTCGTAATGCGATAATAATATGTATTAATGGTTGACGATAAAAAGT	3481	3577
Dual_12	SpinSel_strain_zymo	+	TTAGATTGTTAATTAAAAGTAATATATTGTTGGG	TATATATAAATAACACTTACAAAACCAACTACA	TCACTCACGAAATTTCTGACTGTAAAGAATACGAAATTTTTCGCGGATGAACTGTGATGTCATATTAAAATAATTTGCAAGCTAGGTAGGTACTTATCCAACACATTAAAACAATTCTTATATTTATTACACTTATTCCTTGATATTTCGAATATAAGCAATCAAATTAATTTTTCCAATGGCGTAGCGGATAGTCCGTGCCTGCTACGCCGAGGGTCGTGGATTCGATCCTCACAAGACACAGTTTTTTTAAAAATATTTGGGTTTAGTCAGAGTGTTTTCTATGAATGACATACCATGATTTGACAAAAACAGTATATATCAGTTATCTGGTTCCCATAGTACAAGCTACGCTTAGTTTAGGACTCAAGGATTTTATGTGTATTGTAATTTGAGGCA…	TCAGACTGTCAATTAAAAGTAACATATTGCTGGGATGTTTCTATGTCGTCTGTATTATTGATACTTGTAAAACCAGCTTAAATTATTTAAAGGGTAAATGTGACTTTTATAAAACTGAAAATTGCAAAGAGACTGATCTTTAAAATACTGTGTACACAAATTCAGCAACAGCAATTCTATATTTTTAGAAGCTCTTTGGAATATTACATCAGTTTTACGAATGCGTTTACCATTTTTATGATGTAGTTGGTTTTGTAAGTGTCACTCATACACA	TTAGATTGTTAATTAAAAGTAATATATTGTTGGGATGTTTTTATGTCGTTTGTATTATTGATATTTGTAAAATTAGTTTAAATTATTTAAAGGGTAAATGTGATTTTTATAAAATTGAAAATTGTAAAGAGATTGATTTTTAAAATATTGTGTATATAAATTTAGTAATAGTAATTTTATATTTTTAGAAGTTTTTTGGAATATTATATTAGTTTTACGAATGCGTTTATTATTTTTATGATGTAGTTGGTTTTGTAAGTGTTATTTATATATA	3674	3948	ATGTTTCTATGTCGTCTGTATTATTGATACTTGTAAAACCAGCTTAAATTATTTAAAGGGTAAATGTGACTTTTATAAAACTGAAAATTGCAAAGAGACTGATCTTTAAAATACTGTGTACACAAATTCAGCAACAGCAATTCTATATTTTTAGAAGCTCTTTGGAATATTACATCAGTTTTACGAATGCGTTTACCATTTTTATGA	ATGTTTTTATGTCGTTTGTATTATTGATATTTGTAAAATTAGTTTAAATTATTTAAAGGGTAAATGTGATTTTTATAAAATTGAAAATTGTAAAGAGATTGATTTTTAAAATATTGTGTATATAAATTTAGTAATAGTAATTTTATATTTTTAGAAGTTTTTTGGAATATTATATTAGTTTTACGAATGCGTTTATTATTTTTATGA	3708	3915
Dual_13	SpinSel_strain_zymo	+	ATGTGATTTATTGTATATTGATTATGTATTTTT	AAATCCTAAAATTACAATCTCTCTAAATAAC	TCACTCACGAAATTTCTGACTGTAAAGAATACGAAATTTTTCGCGGATGAACTGTGATGTCATATTAAAATAATTTGCAAGCTAGGTAGGTACTTATCCAACACATTAAAACAATTCTTATATTTATTACACTTATTCCTTGATATTTCGAATATAAGCAATCAAATTAATTTTTCCAATGGCGTAGCGGATAGTCCGTGCCTGCTACGCCGAGGGTCGTGGATTCGATCCTCACAAGACACAGTTTTTTTAAAAATATTTGGGTTTAGTCAGAGTGTTTTCTATGAATGACATACCATGATTTGACAAAAACAGTATATATCAGTTATCTGGTTCCCATAGTACAAGCTACGCTTAGTTTAGGACTCAAGGATTTTATGTGTATTGTAATTTGAGGCA…	ATGTGATTCACTGTACATTGACTATGCACTTCCCGGGTACCGCTGTTTTTTTGTTTGGCTAAACCAATAGTGTTTTTCTCTGCATGGCCATGGAATGTTACATTATTCTATGGGAATGTGGTGCCTACCATGGTATGTAGATGTCTGCAGAAGGTTTCCCTTAAGACGAAACAAAGGATTATAAAACTTCGCCATAATAAACTTTTTAAAACTTTTGTAGTTTCTAGATCTTTTGATAGAGGGAGCTATTTAGAGAGATTGCAATTTCAGGATTC	ATGTGATTTATTGTATATTGATTATGTATTTTTCGGGTATCGTTGTTTTTTTGTTTGGTTAAATTAATAGTGTTTTTTTTTGTATGGTTATGGAATGTTATATTATTTTATGGGAATGTGGTGTTTATTATGGTATGTAGATGTTTGTAGAAGGTTTTTTTTAAGACGAAATAAAGGATTATAAAATTTCGTTATAATAAATTTTTTAAAATTTTTGTAGTTTTTAGATTTTTTGATAGAGGGAGTTATTTAGAGAGATTGTAATTTTAGGATTT	3963	4238	CGGGTACCGCTGTTTTTTTGTTTGGCTAAACCAATAGTGTTTTTCTCTGCATGGCCATGGAATGTTACATTATTCTATGGGAATGTGGTGCCTACCATGGTATGTAGATGTCTGCAGAAGGTTTCCCTTAAGACGAAACAAAGGATTATAAAACTTCGCCATAATAAACTTTTTAAAACTTTTGTAGTTTCTAGATCTTTTGATAGAGGGA	CGGGTATCGTTGTTTTTTTGTTTGGTTAAATTAATAGTGTTTTTTTTTGTATGGTTATGGAATGTTATATTATTTTATGGGAATGTGGTGTTTATTATGGTATGTAGATGTTTGTAGAAGGTTTTTTTTAAGACGAAATAAAGGATTATAAAATTTCGTTATAATAAATTTTTTAAAATTTTTGTAGTTTTTAGATTTTTTGATAGAGGGA	3996	4207
Dual_14	SpinSel_strain_zymo	+	TGTTAAATTYGAGTTTTTAAGTAGTTTTTTATAATATT	TTCTATAAATAATAAATCRATAATACAATTTTTACAA	TCACTCACGAAATTTCTGACTGTAAAGAATACGAAATTTTTCGCGGATGAACTGTGATGTCATATTAAAATAATTTGCAAGCTAGGTAGGTACTTATCCAACACATTAAAACAATTCTTATATTTATTACACTTATTCCTTGATATTTCGAATATAAGCAATCAAATTAATTTTTCCAATGGCGTAGCGGATAGTCCGTGCCTGCTACGCCGAGGGTCGTGGATTCGATCCTCACAAGACACAGTTTTTTTAAAAATATTTGGGTTTAGTCAGAGTGTTTTCTATGAATGACATACCATGATTTGACAAAAACAGTATATATCAGTTATCTGGTTCCCATAGTACAAGCTACGCTTAGTTTAGGACTCAAGGATTTTATGTGTATTGTAATTTGAGGCA…	TGTTAAACTCGAGTTCCTAAGTAGCCTCTTACAACACCAACGGGAAAGAAATGGGGGATGCTATTCACTCGGCAATACAATACAATAATAAAAGGAAATTCATTATTTAATTAAAATAATAATAATAATAAAAAGAAACTAAAAGTTTTACACGAGCGGGATTCGAAACAACGAAGCTGTCATTTCCTTCAATCGGGTTTGACGTTACCAACCTCAAGAACAATCTTTGCAAAAATTGTATTACCGATTTATTATTTACAGAA	TGTTAAATTCGAGTTTTTAAGTAGTTTTTTATAATATTAACGGGAAAGAAATGGGGGATGTTATTTATTCGGTAATATAATATAATAATAAAAGGAAATTTATTATTTAATTAAAATAATAATAATAATAAAAAGAAATTAAAAGTTTTATACGAGCGGGATTCGAAATAACGAAGTTGTTATTTTTTTTAATCGGGTTTGACGTTATTAATTTTAAGAATAATTTTTGTAAAAATTGTATTATCGATTTATTATTTATAGAA	937	1200	AACGGGAAAGAAATGGGGGATGCTATTCACTCGGCAATACAATACAATAATAAAAGGAAATTCATTATTTAATTAAAATAATAATAATAATAAAAAGAAACTAAAAGTTTTACACGAGCGGGATTCGAAACAACGAAGCTGTCATTTCCTTCAATCGGGTTTGACGTTACCAACCTCAAGAACAATCT	AACGGGAAAGAAATGGGGGATGTTATTTATTCGGTAATATAATATAATAATAAAAGGAAATTTATTATTTAATTAAAATAATAATAATAATAAAAAGAAATTAAAAGTTTTATACGAGCGGGATTCGAAATAACGAAGTTGTTATTTTTTTTAATCGGGTTTGACGTTATTAATTTTAAGAATAATTT	975	1163
Dual_15	SpinSel_strain_zymo	+	ATTAATATATGGTTGTTATTGGTAAGTGTG	ATACATAACAAAAACCAAAATCTACACTAA	TCACTCACGAAATTTCTGACTGTAAAGAATACGAAATTTTTCGCGGATGAACTGTGATGTCATATTAAAATAATTTGCAAGCTAGGTAGGTACTTATCCAACACATTAAAACAATTCTTATATTTATTACACTTATTCCTTGATATTTCGAATATAAGCAATCAAATTAATTTTTCCAATGGCGTAGCGGATAGTCCGTGCCTGCTACGCCGAGGGTCGTGGATTCGATCCTCACAAGACACAGTTTTTTTAAAAATATTTGGGTTTAGTCAGAGTGTTTTCTATGAATGACATACCATGATTTGACAAAAACAGTATATATCAGTTATCTGGTTCCCATAGTACAAGCTACGCTTAGTTTAGGACTCAAGGATTTTATGTGTATTGTAATTTGAGGCA…	ACCAATATATGGCTGTCATTGGTAAGTGTGTATAAAAGAACGACCTAAATTAATAATTAAAACTTCTAATGTTCCGTTCTTTACTTACTTTCTTTCTGTTGTGATTCAAACTCTTCTTCTTTTTGTTTGTCTCCGATTGAGTTATCTTCTTCTCTGTATGTTATATTTGGAAATTGCATAGCATTGTGGAATATGCGGCAGTTACAAGATTTTCTCAAATTGTTATTGGCTGATCTCGTTTTGCCAGTAGCTAGTGTAGACCCTGGTTCCTGTTATGCAT	ATTAATATATGGTTGTTATTGGTAAGTGTGTATAAAAGAACGATTTAAATTAATAATTAAAATTTTTAATGTTTCGTTTTTTATTTATTTTTTTTTTGTTGTGATTTAAATTTTTTTTTTTTTTGTTTGTTTTCGATTGAGTTATTTTTTTTTTTGTATGTTATATTTGGAAATTGTATAGTATTGTGGAATATGCGGTAGTTATAAGATTTTTTTAAATTGTTATTGGTTGATTTCGTTTTGTTAGTAGTTAGTGTAGATTTTGGTTTTTGTTATGTAT	2933	3213	TATAAAAGAACGACCTAAATTAATAATTAAAACTTCTAATGTTCCGTTCTTTACTTACTTTCTTTCTGTTGTGATTCAAACTCTTCTTCTTTTTGTTTGTCTCCGATTGAGTTATCTTCTTCTCTGTATGTTATATTTGGAAATTGCATAGCATTGTGGAATATGCGGCAGTTACAAGATTTTCTCAAATTGTTATTGGCTGATCTCGTTTTGCCAGTAG	TATAAAAGAACGATTTAAATTAATAATTAAAATTTTTAATGTTTCGTTTTTTATTTATTTTTTTTTTGTTGTGATTTAAATTTTTTTTTTTTTTGTTTGTTTTCGATTGAGTTATTTTTTTTTTTGTATGTTATATTTGGAAATTGTATAGTATTGTGGAATATGCGGTAGTTATAAGATTTTTTTAAATTGTTATTGGTTGATTTCGTTTTGTTAGTAG	2963	3183
SpinSel_9	SpinSel_strain_zymo	+	TGATTTGATAAAAATAGTATATATTAGTTATTTGGT	ACTATAAACTTTCAACCTAATTAAACTAAAAAT	TCACTCACGAAATTTCTGACTGTAAAGAATACGAAATTTTTCGCGGATGAACTGTGATGTCATATTAAAATAATTTGCAAGCTAGGTAGGTACTTATCCAACACATTAAAACAATTCTTATATTTATTACACTTATTCCTTGATATTTCGAATATAAGCAATCAAATTAATTTTTCCAATGGCGTAGCGGATAGTCCGTGCCTGCTACGCCGAGGGTCGTGGATTCGATCCTCACAAGACACAGTTTTTTTAAAAATATTTGGGTTTAGTCAGAGTGTTTTCTATGAATGACATACCATGATTTGACAAAAACAGTATATATCAGTTATCTGGTTCCCATAGTACAAGCTACGCTTAGTTTAGGACTCAAGGATTTTATGTGTATTGTAATTTGAGGCA…	TGATTTGACAAAAACAGTATATATCAGTTATCTGGTTCCCATAGTACAAGCTACGCTTAGTTTAGGACTCAAGGATTTTATGTGTATTGTAATTTGAGGCAATGGGCTGACAACATGTCGCTATGGCGATACACAATTTTCTGACTGAAATGTTTGCCAGATGTGGCGTAAATGTTCGTTTTTACGGCCTTTTACGCTCTGCCTACTCCACAAGGGATATATGTATGTATATAACTTTCAGTTTAATCAGGTTGAAAGCTCATAGC	TGATTTGATAAAAATAGTATATATTAGTTATTTGGTTTTTATAGTATAAGTTACGTTTAGTTTAGGATTTAAGGATTTTATGTGTATTGTAATTTGAGGTAATGGGTTGATAATATGTCGTTATGGCGATATATAATTTTTTGATTGAAATGTTTGTTAGATGTGGCGTAAATGTTCGTTTTTACGGTTTTTTACGTTTTGTTTATTTTATAAGGGATATATGTATGTATATAATTTTTAGTTTAATTAGGTTGAAAGTTTATAGT	298	564	TCCCATAGTACAAGCTACGCTTAGTTTAGGACTCAAGGATTTTATGTGTATTGTAATTTGAGGCAATGGGCTGACAACATGTCGCTATGGCGATACACAATTTTCTGACTGAAATGTTTGCCAGATGTGGCGTAAATGTTCGTTTTTACGGCCTTTTACGCTCTGCCTACTCCACAAGGGATATATGTATGTATATA	TTTTATAGTATAAGTTACGTTTAGTTTAGGATTTAAGGATTTTATGTGTATTGTAATTTGAGGTAATGGGTTGATAATATGTCGTTATGGCGATATATAATTTTTTGATTGAAATGTTTGTTAGATGTGGCGTAAATGTTCGTTTTTACGGTTTTTTACGTTTTGTTTATTTTATAAGGGATATATGTATGTATATA	334	531
SpinSel_10	SpinSel_strain_zymo	+	AGTTTAATTAGGTTGAAAGTTTATAGTTTTA	TATATATATAAATATACACAAATCTTCTCCTACT	TCACTCACGAAATTTCTGACTGTAAAGAATACGAAATTTTTCGCGGATGAACTGTGATGTCATATTAAAATAATTTGCAAGCTAGGTAGGTACTTATCCAACACATTAAAACAATTCTTATATTTATTACACTTATTCCTTGATATTTCGAATATAAGCAATCAAATTAATTTTTCCAATGGCGTAGCGGATAGTCCGTGCCTGCTACGCCGAGGGTCGTGGATTCGATCCTCACAAGACACAGTTTTTTTAAAAATATTTGGGTTTAGTCAGAGTGTTTTCTATGAATGACATACCATGATTTGACAAAAACAGTATATATCAGTTATCTGGTTCCCATAGTACAAGCTACGCTTAGTTTAGGACTCAAGGATTTTATGTGTATTGTAATTTGAGGCA…	AGTTTAATCAGGTTGAAAGCTCATAGCCCCAGAACGGGCTAATTTATAATGGGATGAGTCATAAAACGCATTATAATATCACAAAGTTATTATAAAAGACATCAGTCATAAACAGAGCGCTGTTATTATATCTGTGATGTCTATTTGATTGCTCCTTTAACGATATTGAAGAGGATTACTGGCAGATGCTCGGGAAATTATTGCTTCGATACACTGACTAAAGAGTAGGAGAAGACTTGTGTACATTCATACATATA	AGTTTAATTAGGTTGAAAGTTTATAGTTTTAGAACGGGTTAATTTATAATGGGATGAGTTATAAAACGTATTATAATATTATAAAGTTATTATAAAAGATATTAGTTATAAATAGAGCGTTGTTATTATATTTGTGATGTTTATTTGATTGTTTTTTTAACGATATTGAAGAGGATTATTGGTAGATGTTCGGGAAATTATTGTTTCGATATATTGATTAAAGAGTAGGAGAAGATTTGTGTATATTTATATATATA	537	794	GAACGGGCTAATTTATAATGGGATGAGTCATAAAACGCATTATAATATCACAAAGTTATTATAAAAGACATCAGTCATAAACAGAGCGCTGTTATTATATCTGTGATGTCTATTTGATTGCTCCTTTAACGATATTGAAGAGGATTACTGGCAGATGCTCGGGAAATTATTGCTTCGATACACTGACTAAAG	GAACGGGTTAATTTATAATGGGATGAGTTATAAAACGTATTATAATATTATAAAGTTATTATAAAAGATATTAGTTATAAATAGAGCGTTGTTATTATATTTGTGATGTTTATTTGATTGTTTTTTTAACGATATTGAAGAGGATTATTGGTAGATGTTCGGGAAATTATTGTTTCGATATATTGATTAAAG	568	760
SpinSel_11	SpinSel_strain_zymo	+	ATTAAAGAGTAGGAGAAGATTTGTGTATATTT	TATTACCRAATAAATAACATCCCCCA	TCACTCACGAAATTTCTGACTGTAAAGAATACGAAATTTTTCGCGGATGAACTGTGATGTCATATTAAAATAATTTGCAAGCTAGGTAGGTACTTATCCAACACATTAAAACAATTCTTATATTTATTACACTTATTCCTTGATATTTCGAATATAAGCAATCAAATTAATTTTTCCAATGGCGTAGCGGATAGTCCGTGCCTGCTACGCCGAGGGTCGTGGATTCGATCCTCACAAGACACAGTTTTTTTAAAAATATTTGGGTTTAGTCAGAGTGTTTTCTATGAATGACATACCATGATTTGACAAAAACAGTATATATCAGTTATCTGGTTCCCATAGTACAAGCTACGCTTAGTTTAGGACTCAAGGATTTTATGTGTATTGTAATTTGAGGCA…	ACTAAAGAGTAGGAGAAGACTTGTGTACATTCATACATATATCACGTGTATATCCCTTGCGGGTTAGGCAGAGCGCGAACGGCCGTAAAAACAACATTTGATTGTAATTCGGAAAATTACGTAATAATTACGTAATTGACGTAATGATATGTTGTCACCCTATCGCCTAAAATTTGGATACAAATGTTAAACTCGAGTTCCTAAGTAGCCTCTTACAACACCAACGGGAAAGAAATGGGGGATGCTATTCACTCGGCAATA	ATTAAAGAGTAGGAGAAGATTTGTGTATATTTATATATATATTACGTGTATATTTTTTGCGGGTTAGGTAGAGCGCGAACGGTCGTAAAAATAATATTTGATTGTAATTCGGAAAATTACGTAATAATTACGTAATTGACGTAATGATATGTTGTTATTTTATCGTTTAAAATTTGGATATAAATGTTAAATTCGAGTTTTTAAGTAGTTTTTTATAATATTAACGGGAAAGAAATGGGGGATGTTATTTATTCGGTAATA	753	1014	ATACATATATCACGTGTATATCCCTTGCGGGTTAGGCAGAGCGCGAACGGCCGTAAAAACAACATTTGATTGTAATTCGGAAAATTACGTAATAATTACGTAATTGACGTAATGATATGTTGTCACCCTATCGCCTAAAATTTGGATACAAATGTTAAACTCGAGTTCCTAAGTAGCCTCTTACAACACCAACGGGAAAGAAA	ATATATATATTACGTGTATATTTTTTGCGGGTTAGGTAGAGCGCGAACGGTCGTAAAAATAATATTTGATTGTAATTCGGAAAATTACGTAATAATTACGTAATTGACGTAATGATATGTTGTTATTTTATCGTTTAAAATTTGGATATAAATGTTAAATTCGAGTTTTTAAGTAGTTTTTTATAATATTAACGGGAAAGAAA	785	988
SpinSel_12	SpinSel_strain_zymo	+	TTGTTTTGTGAAAATATAGATAGAGATAAAATAT	TATAATCAAAATTTAATTTTTCTCATCCTTATTTTA	TCACTCACGAAATTTCTGACTGTAAAGAATACGAAATTTTTCGCGGATGAACTGTGATGTCATATTAAAATAATTTGCAAGCTAGGTAGGTACTTATCCAACACATTAAAACAATTCTTATATTTATTACACTTATTCCTTGATATTTCGAATATAAGCAATCAAATTAATTTTTCCAATGGCGTAGCGGATAGTCCGTGCCTGCTACGCCGAGGGTCGTGGATTCGATCCTCACAAGACACAGTTTTTTTAAAAATATTTGGGTTTAGTCAGAGTGTTTTCTATGAATGACATACCATGATTTGACAAAAACAGTATATATCAGTTATCTGGTTCCCATAGTACAAGCTACGCTTAGTTTAGGACTCAAGGATTTTATGTGTATTGTAATTTGAGGCA…	CTGTTTTGTGAAAACACAGATAGAGATAAAACATACTATTTCGTGTACAGTCAATTCTGAAATGAATATAACTTTTTCTTTCTTTATCATATCAATAAGATTAAGTGATGGTAATATGGGTAAAAGCCAGTACAACCCAACAACCTGATGTTTATTATGTTTTCCGTTCCTTTCTTGCGACGCCGTGCGTTCTATTAACAAAATAAGGATGAGAAAAATCAAATCCTGACTACA	TTGTTTTGTGAAAATATAGATAGAGATAAAATATATTATTTCGTGTATAGTTAATTTTGAAATGAATATAATTTTTTTTTTTTTTATTATATTAATAAGATTAAGTGATGGTAATATGGGTAAAAGTTAGTATAATTTAATAATTTGATGTTTATTATGTTTTTCGTTTTTTTTTTGCGACGTCGTGCGTTTTATTAATAAAATAAGGATGAGAAAAATTAAATTTTGATTATA	1758	1992	ACTATTTCGTGTACAGTCAATTCTGAAATGAATATAACTTTTTCTTTCTTTATCATATCAATAAGATTAAGTGATGGTAATATGGGTAAAAGCCAGTACAACCCAACAACCTGATGTTTATTATGTTTTCCGTTCCTTTCTTGCGACGCCGTGCGTTCTATTAA	ATTATTTCGTGTATAGTTAATTTTGAAATGAATATAATTTTTTTTTTTTTTATTATATTAATAAGATTAAGTGATGGTAATATGGGTAAAAGTTAGTATAATTTAATAATTTGATGTTTATTATGTTTTTCGTTTTTTTTTTGCGACGTCGTGCGTTTTATTAA	1792	1956
SpinSel_13	SpinSel_strain_zymo	+	AAATAAGGATGAGAAAAATTAAATTTTGATTAT	CAAAACCRCATTCAAATAATACAAT	TCACTCACGAAATTTCTGACTGTAAAGAATACGAAATTTTTCGCGGATGAACTGTGATGTCATATTAAAATAATTTGCAAGCTAGGTAGGTACTTATCCAACACATTAAAACAATTCTTATATTTATTACACTTATTCCTTGATATTTCGAATATAAGCAATCAAATTAATTTTTCCAATGGCGTAGCGGATAGTCCGTGCCTGCTACGCCGAGGGTCGTGGATTCGATCCTCACAAGACACAGTTTTTTTAAAAATATTTGGGTTTAGTCAGAGTGTTTTCTATGAATGACATACCATGATTTGACAAAAACAGTATATATCAGTTATCTGGTTCCCATAGTACAAGCTACGCTTAGTTTAGGACTCAAGGATTTTATGTGTATTGTAATTTGAGGCA…	AAATAAGGATGAGAAAAATCAAATCCTGACTACAAACGTCTGGCTTAATTTGGTAAGTGGTAGGTGCGGGCCCGGCGCCTCGCGTCCCGCCCCCGCTCCCGTCGTCAACTTTCACTGGTAACATCAAGTTTTCCCTAACAAACACTTCGACAGTCAATTTTATCTATCACCACACAGTACTTTCGACTGCACCATCTGAATGCGGTTTTG	AAATAAGGATGAGAAAAATTAAATTTTGATTATAAACGTTTGGTTTAATTTGGTAAGTGGTAGGTGCGGGTTCGGCGTTTCGCGTTTCGTTTTCGTTTTCGTCGTTAATTTTTATTGGTAATATTAAGTTTTTTTTAATAAATATTTCGATAGTTAATTTTATTTATTATTATATAGTATTTTCGATTGTATTATTTGAATGCGGTTTTG	1958	2168	AAACGTCTGGCTTAATTTGGTAAGTGGTAGGTGCGGGCCCGGCGCCTCGCGTCCCGCCCCCGCTCCCGTCGTCAACTTTCACTGGTAACATCAAGTTTTCCCTAACAAACACTTCGACAGTCAATTTTATCTATCACCACACAGTACTTTCG	AAACGTTTGGTTTAATTTGGTAAGTGGTAGGTGCGGGTTCGGCGTTTCGCGTTTCGTTTTCGTTTTCGTCGTTAATTTTTATTGGTAATATTAAGTTTTTTTTAATAAATATTTCGATAGTTAATTTTATTTATTATTATATAGTATTTTCG	1991	2143
SpinSel_14	SpinSel_strain_zymo	+	GTYGTTAATTTTTATTGGTAATATTAAGTTTTT	CATTCAATAATTCCTAATACACAATAAAATAAATAA	TCACTCACGAAATTTCTGACTGTAAAGAATACGAAATTTTTCGCGGATGAACTGTGATGTCATATTAAAATAATTTGCAAGCTAGGTAGGTACTTATCCAACACATTAAAACAATTCTTATATTTATTACACTTATTCCTTGATATTTCGAATATAAGCAATCAAATTAATTTTTCCAATGGCGTAGCGGATAGTCCGTGCCTGCTACGCCGAGGGTCGTGGATTCGATCCTCACAAGACACAGTTTTTTTAAAAATATTTGGGTTTAGTCAGAGTGTTTTCTATGAATGACATACCATGATTTGACAAAAACAGTATATATCAGTTATCTGGTTCCCATAGTACAAGCTACGCTTAGTTTAGGACTCAAGGATTTTATGTGTATTGTAATTTGAGGCA…	GTCGTCAACTTTCACTGGTAACATCAAGTTTTCCCTAACAAACACTTCGACAGTCAATTTTATCTATCACCACACAGTACTTTCGACTGCACCATCTGAATGCGGTTTTGTATCGGCTAGGATGCGATGGGCGAGGCAAGAATTGGAAAATTGAGATTGACTGAGCGTAAATTGCATTTTGCTAGACAGCACTGCGAATTTACTTATTTCACTGTGTATTAGGAATCATTGAATG	GTCGTTAATTTTTATTGGTAATATTAAGTTTTTTTTAATAAATATTTCGATAGTTAATTTTATTTATTATTATATAGTATTTTCGATTGTATTATTTGAATGCGGTTTTGTATCGGTTAGGATGCGATGGGCGAGGTAAGAATTGGAAAATTGAGATTGATTGAGCGTAAATTGTATTTTGTTAGATAGTATTGCGAATTTATTTATTTTATTGTGTATTAGGAATTATTGAATG	2058	2293	CCTAACAAACACTTCGACAGTCAATTTTATCTATCACCACACAGTACTTTCGACTGCACCATCTGAATGCGGTTTTGTATCGGCTAGGATGCGATGGGCGAGGCAAGAATTGGAAAATTGAGATTGACTGAGCGTAAATTGCATTTTGCTAGACAGCACTGCGAAT	TTTAATAAATATTTCGATAGTTAATTTTATTTATTATTATATAGTATTTTCGATTGTATTATTTGAATGCGGTTTTGTATCGGTTAGGATGCGATGGGCGAGGTAAGAATTGGAAAATTGAGATTGATTGAGCGTAAATTGTATTTTGTTAGATAGTATTGCGAAT	2091	2257
SpinSel_15	SpinSel_strain_zymo	+	TTTATTTTATTGTGTATTAGGAATTATTGAATGT	CTATTTTATTACCAACCAAAATTTCTAACAA	TCACTCACGAAATTTCTGACTGTAAAGAATACGAAATTTTTCGCGGATGAACTGTGATGTCATATTAAAATAATTTGCAAGCTAGGTAGGTACTTATCCAACACATTAAAACAATTCTTATATTTATTACACTTATTCCTTGATATTTCGAATATAAGCAATCAAATTAATTTTTCCAATGGCGTAGCGGATAGTCCGTGCCTGCTACGCCGAGGGTCGTGGATTCGATCCTCACAAGACACAGTTTTTTTAAAAATATTTGGGTTTAGTCAGAGTGTTTTCTATGAATGACATACCATGATTTGACAAAAACAGTATATATCAGTTATCTGGTTCCCATAGTACAAGCTACGCTTAGTTTAGGACTCAAGGATTTTATGTGTATTGTAATTTGAGGCA…	CTTATTTCACTGTGTATTAGGAATCATTGAATGTGATAGATGGAATATATAACGTACCTACTAATATGATAGACTGGAATGAAAATTAGCACCTTTAGAATTTTAGTAAGCTAAGAAACGTTGTAAAAGCAAATGATAAGTACTTCATCAATTTATTCGTAGAAAAACGAAAGTACAGCCCCAAATCTTGCCTCAACTTGTTAGAAATCCTGGCTGGTAACAAAATAG	TTTATTTTATTGTGTATTAGGAATTATTGAATGTGATAGATGGAATATATAACGTATTTATTAATATGATAGATTGGAATGAAAATTAGTATTTTTAGAATTTTAGTAAGTTAAGAAACGTTGTAAAAGTAAATGATAAGTATTTTATTAATTTATTCGTAGAAAAACGAAAGTATAGTTTTAAATTTTGTTTTAATTTGTTAGAAATTTTGGTTGGTAATAAAATAG	2260	2488	GATAGATGGAATATATAACGTACCTACTAATATGATAGACTGGAATGAAAATTAGCACCTTTAGAATTTTAGTAAGCTAAGAAACGTTGTAAAAGCAAATGATAAGTACTTCATCAATTTATTCGTAGAAAAACGAAAGTACAGCCCCAAATCTTGCCTCAAC	GATAGATGGAATATATAACGTATTTATTAATATGATAGATTGGAATGAAAATTAGTATTTTTAGAATTTTAGTAAGTTAAGAAACGTTGTAAAAGTAAATGATAAGTATTTTATTAATTTATTCGTAGAAAAACGAAAGTATAGTTTTAAATTTTGTTTTAAT	2294	2457
SpinSel_16	SpinSel_strain_zymo	+	AAAGAGTTTTAAATATTTTAGTAAAAGGGTGA	CCAATTAATAAAAACCTTTTAAATAAAATTACAA	TCACTCACGAAATTTCTGACTGTAAAGAATACGAAATTTTTCGCGGATGAACTGTGATGTCATATTAAAATAATTTGCAAGCTAGGTAGGTACTTATCCAACACATTAAAACAATTCTTATATTTATTACACTTATTCCTTGATATTTCGAATATAAGCAATCAAATTAATTTTTCCAATGGCGTAGCGGATAGTCCGTGCCTGCTACGCCGAGGGTCGTGGATTCGATCCTCACAAGACACAGTTTTTTTAAAAATATTTGGGTTTAGTCAGAGTGTTTTCTATGAATGACATACCATGATTTGACAAAAACAGTATATATCAGTTATCTGGTTCCCATAGTACAAGCTACGCTTAGTTTAGGACTCAAGGATTTTATGTGTATTGTAATTTGAGGCA…	AAAGAGTCTTAAACATTTCAGCAAAAGGGTGATGGTGGCGGGAGGTAGAGCGCGCCAAGCGGCGGTTGTCGCATGGCCGTCGGTGTTATGTTGTCACTCGCTCGGTATAGGTGCCGCGCGGGATACATTGATTGCGCCACTTCGTACAAGCTTTAAGACGCAACCACTACTGCGGGTTTAAAGTATTGCAATTTTATTCAAAAGGCTTTTACTAACTGG	AAAGAGTTTTAAATATTTTAGTAAAAGGGTGATGGTGGCGGGAGGTAGAGCGCGTTAAGCGGCGGTTGTCGTATGGTCGTCGGTGTTATGTTGTTATTCGTTCGGTATAGGTGTCGCGCGGGATATATTGATTGCGTTATTTCGTATAAGTTTTAAGACGTAATTATTATTGCGGGTTTAAAGTATTGTAATTTTATTTAAAAGGTTTTTATTAATTGG	2498	2717	TGGTGGCGGGAGGTAGAGCGCGCCAAGCGGCGGTTGTCGCATGGCCGTCGGTGTTATGTTGTCACTCGCTCGGTATAGGTGCCGCGCGGGATACATTGATTGCGCCACTTCGTACAAGCTTTAAGACGCAACCACTACTGCGGGTTTAAAGTA	TGGTGGCGGGAGGTAGAGCGCGTTAAGCGGCGGTTGTCGTATGGTCGTCGGTGTTATGTTGTTATTCGTTCGGTATAGGTGTCGCGCGGGATATATTGATTGCGTTATTTCGTATAAGTTTTAAGACGTAATTATTATTGCGGGTTTAAAGTA	2530	2683
SpinSel_17	SpinSel_strain_zymo	+	GTATTGTAATTTTATTTAAAAGGTTTTTATTAATTG	AAATAATTAATTCTTCTCATCCTATTAAATTAAA	TCACTCACGAAATTTCTGACTGTAAAGAATACGAAATTTTTCGCGGATGAACTGTGATGTCATATTAAAATAATTTGCAAGCTAGGTAGGTACTTATCCAACACATTAAAACAATTCTTATATTTATTACACTTATTCCTTGATATTTCGAATATAAGCAATCAAATTAATTTTTCCAATGGCGTAGCGGATAGTCCGTGCCTGCTACGCCGAGGGTCGTGGATTCGATCCTCACAAGACACAGTTTTTTTAAAAATATTTGGGTTTAGTCAGAGTGTTTTCTATGAATGACATACCATGATTTGACAAAAACAGTATATATCAGTTATCTGGTTCCCATAGTACAAGCTACGCTTAGTTTAGGACTCAAGGATTTTATGTGTATTGTAATTTGAGGCA…	GTATTGCAATTTTATTCAAAAGGCTTTTACTAACTGGCGCTTTTATGAGCCCGCAAGGTTCCGTTAGCTCTGTGTGGCGGCTCGCGGGGACTGCTCGATCGCATGTTGGCAGCTCCTGTGTGCCGCTGGTCCTCGTAATGTGTCATCCAGGTGTCGATCACAGTGTTTAGATCATTATACTGACTGCGCCCTTTCTTTCTGTTTTTGTTGACATCGTCTAACCCAATAGGATGAGAAGAATCAACTACTT	GTATTGTAATTTTATTTAAAAGGTTTTTATTAATTGGCGTTTTTATGAGTTCGTAAGGTTTCGTTAGTTTTGTGTGGCGGTTCGCGGGGATTGTTCGATCGTATGTTGGTAGTTTTTGTGTGTCGTTGGTTTTCGTAATGTGTTATTTAGGTGTCGATTATAGTGTTTAGATTATTATATTGATTGCGTTTTTTTTTTTTGTTTTTGTTGATATCGTTTAATTTAATAGGATGAGAAGAATTAATTATTT	2680	2930	GCGCTTTTATGAGCCCGCAAGGTTCCGTTAGCTCTGTGTGGCGGCTCGCGGGGACTGCTCGATCGCATGTTGGCAGCTCCTGTGTGCCGCTGGTCCTCGTAATGTGTCATCCAGGTGTCGATCACAGTGTTTAGATCATTATACTGACTGCGCCCTTTCTTTCTGTTTTTGTTGACATCG	GCGTTTTTATGAGTTCGTAAGGTTTCGTTAGTTTTGTGTGGCGGTTCGCGGGGATTGTTCGATCGTATGTTGGTAGTTTTTGTGTGTCGTTGGTTTTCGTAATGTGTTATTTAGGTGTCGATTATAGTGTTTAGATTATTATATTGATTGCGTTTTTTTTTTTTGTTTTTGTTGATATCG	2716	2896
Dual_17	SpinSel_strain_zymo	+	TTTAAATATTTTAGTAAAAGGGTGATGG	RACACACAAAAACTACCAACATA	TCACTCACGAAATTTCTGACTGTAAAGAATACGAAATTTTTCGCGGATGAACTGTGATGTCATATTAAAATAATTTGCAAGCTAGGTAGGTACTTATCCAACACATTAAAACAATTCTTATATTTATTACACTTATTCCTTGATATTTCGAATATAAGCAATCAAATTAATTTTTCCAATGGCGTAGCGGATAGTCCGTGCCTGCTACGCCGAGGGTCGTGGATTCGATCCTCACAAGACACAGTTTTTTTAAAAATATTTGGGTTTAGTCAGAGTGTTTTCTATGAATGACATACCATGATTTGACAAAAACAGTATATATCAGTTATCTGGTTCCCATAGTACAAGCTACGCTTAGTTTAGGACTCAAGGATTTTATGTGTATTGTAATTTGAGGCA…	CTTAAACATTTCAGCAAAAGGGTGATGGTGGCGGGAGGTAGAGCGCGCCAAGCGGCGGTTGTCGCATGGCCGTCGGTGTTATGTTGTCACTCGCTCGGTATAGGTGCCGCGCGGGATACATTGATTGCGCCACTTCGTACAAGCTTTAAGACGCAACCACTACTGCGGGTTTAAAGTATTGCAATTTTATTCAAAAGGCTTTTACTAACTGGCGCTTTTATGAGCCCGCAAGGTTCCGTTAGCTCTGTGTGGCGGCTCGCGGGGACTGCTCGATCGCATGTTGGCAGCTCCTGTGTGCC	TTTAAATATTTTAGTAAAAGGGTGATGGTGGCGGGAGGTAGAGCGCGTTAAGCGGCGGTTGTCGTATGGTCGTCGGTGTTATGTTGTTATTCGTTCGGTATAGGTGTCGCGCGGGATATATTGATTGCGTTATTTCGTATAAGTTTTAAGACGTAATTATTATTGCGGGTTTAAAGTATTGTAATTTTATTTAAAAGGTTTTTATTAATTGGCGTTTTTATGAGTTCGTAAGGTTTCGTTAGTTTTGTGTGGCGGTTCGCGGGGATTGTTCGATCGTATGTTGGTAGTTTTTGTGTGTC	2505	2804	TGGCGGGAGGTAGAGCGCGCCAAGCGGCGGTTGTCGCATGGCCGTCGGTGTTATGTTGTCACTCGCTCGGTATAGGTGCCGCGCGGGATACATTGATTGCGCCACTTCGTACAAGCTTTAAGACGCAACCACTACTGCGGGTTTAAAGTATTGCAATTTTATTCAAAAGGCTTTTACTAACTGGCGCTTTTATGAGCCCGCAAGGTTCCGTTAGCTCTGTGTGGCGGCTCGCGGGGACTGCTCGATCG	TGGCGGGAGGTAGAGCGCGTTAAGCGGCGGTTGTCGTATGGTCGTCGGTGTTATGTTGTTATTCGTTCGGTATAGGTGTCGCGCGGGATATATTGATTGCGTTATTTCGTATAAGTTTTAAGACGTAATTATTATTGCGGGTTTAAAGTATTGTAATTTTATTTAAAAGGTTTTTATTAATTGGCGTTTTTATGAGTTCGTAAGGTTTCGTTAGTTTTGTGTGGCGGTTCGCGGGGATTGTTCGATCG	2533	2781
Dual_1	Spin_strain_zymo	+	as above	as above	CCTACTAGGGGTAGTGGGCAGTTGAAAAACTCTGACACCAGGGTTCATCGGGTTGTTGGACGACTTGATGTCCCACACGAAAAGAGAGTTATCTAGTTCCCATAGTACAAGCTATGCTTAGTTTAGGACTCGAGGATTTTATGTGTATTACAATTTGAGGCGATGGGCTGACAACATGTCGCTATTTTCTGACTAATCCTGAAATGTTTGCGAGATGTGGCGTAAATGTTCTTTTTTACGGCTTTTTACGCTCTGCCTACTCCATAAGGGATATATGTATGTATATAACTTTCAGTTTAATCAGGTTGAAAGCTCATAGCCGCAGAACGGGTTAACTTATAATGGGATGAGTCATAAAACGCATTATAATATCACAAAGTTATTATAAAAGACATCAGT…	TTCAGTTTAATCAGGTTGAAAGCTCATAGCCGCAGAACGGGTTAACTTATAATGGGATGAGTCATAAAACGCATTATAATATCACAAAGTTATTATAAAAGACATCAGTCATAAACAGAGCGCTGTTATTATATCTGTGATGTCTATTTGATTGCTCCTTTAACGATATTGAAGAGGATTACTGGCAGATGCTCGGGAAATTATTGCTTCGGTACACTGACTAAATAGTAGGAGAAGACTTGTGTACATTCATACATAT	TTTAGTTTAATTAGGTTGAAAGTTTATAGTCGTAGAACGGGTTAATTTATAATGGGATGAGTTATAAAACGTATTATAATATTATAAAGTTATTATAAAAGATATTAGTTATAAATAGAGCGTTGTTATTATATTTGTGATGTTTATTTGATTGTTTTTTTAACGATATTGAAGAGGATTATTGGTAGATGTTCGGGAAATTATTGTTTCGGTATATTGATTAAATAGTAGGAGAAGATTTGTGTATATTTATATATAT	290	549	CGCAGAACGGGTTAACTTATAATGGGATGAGTCATAAAACGCATTATAATATCACAAAGTTATTATAAAAGACATCAGTCATAAACAGAGCGCTGTTATTATATCTGTGATGTCTATTTGATTGCTCCTTTAACGATATTGAAGAGGATTACTGGCAGATGCTCGGGAAATTATTGCTTCGGTACACTGACTAAAT	CGTAGAACGGGTTAATTTATAATGGGATGAGTTATAAAACGTATTATAATATTATAAAGTTATTATAAAAGATATTAGTTATAAATAGAGCGTTGTTATTATATTTGTGATGTTTATTTGATTGTTTTTTTAACGATATTGAAGAGGATTATTGGTAGATGTTCGGGAAATTATTGTTTCGGTATATTGATTAAAT	320	516
Dual_2	Spin_strain_zymo	+	as above	as above	CCTACTAGGGGTAGTGGGCAGTTGAAAAACTCTGACACCAGGGTTCATCGGGTTGTTGGACGACTTGATGTCCCACACGAAAAGAGAGTTATCTAGTTCCCATAGTACAAGCTATGCTTAGTTTAGGACTCGAGGATTTTATGTGTATTACAATTTGAGGCGATGGGCTGACAACATGTCGCTATTTTCTGACTAATCCTGAAATGTTTGCGAGATGTGGCGTAAATGTTCTTTTTTACGGCTTTTTACGCTCTGCCTACTCCATAAGGGATATATGTATGTATATAACTTTCAGTTTAATCAGGTTGAAAGCTCATAGCCGCAGAACGGGTTAACTTATAATGGGATGAGTCATAAAACGCATTATAATATCACAAAGTTATTATAAAAGACATCAGT…	AGTAGGAGAAGACTTGTGTACATTCATACATATATCACGTGTATATCCCTTGCGGGGTATGCAGAGCGCGAACGGCCGTAAAAACAACATTTGATTGTAATTCGGAAAATTGTGTATTGACGTAGTGATATGTTGTCAACCTATCGCCTAAAATTTCAATACAAATGTTAAACTCGAGTTCCTAAGTAGCCTCTTACAACACCAACGGGAAAG	AGTAGGAGAAGATTTGTGTATATTTATATATATATTACGTGTATATTTTTTGCGGGGTATGTAGAGCGCGAACGGTCGTAAAAATAATATTTGATTGTAATTCGGAAAATTGTGTATTGACGTAGTGATATGTTGTTAATTTATCGTTTAAAATTTTAATATAAATGTTAAATTCGAGTTTTTAAGTAGTTTTTTATAATATTAACGGGAAAG	516	729	ATCACGTGTATATCCCTTGCGGGGTATGCAGAGCGCGAACGGCCGTAAAAACAACATTTGATTGTAATTCGGAAAATTGTGTATTGACGTAGTGATATGTTGTCAACCTATCGCCTAAAATTTCAATACAAATGTTAAACTCGA	ATTACGTGTATATTTTTTGCGGGGTATGTAGAGCGCGAACGGTCGTAAAAATAATATTTGATTGTAATTCGGAAAATTGTGTATTGACGTAGTGATATGTTGTTAATTTATCGTTTAAAATTTTAATATAAATGTTAAATTCGA	549	693
Dual_3	Spin_strain_zymo	+	as above	as above	CCTACTAGGGGTAGTGGGCAGTTGAAAAACTCTGACACCAGGGTTCATCGGGTTGTTGGACGACTTGATGTCCCACACGAAAAGAGAGTTATCTAGTTCCCATAGTACAAGCTATGCTTAGTTTAGGACTCGAGGATTTTATGTGTATTACAATTTGAGGCGATGGGCTGACAACATGTCGCTATTTTCTGACTAATCCTGAAATGTTTGCGAGATGTGGCGTAAATGTTCTTTTTTACGGCTTTTTACGCTCTGCCTACTCCATAAGGGATATATGTATGTATATAACTTTCAGTTTAATCAGGTTGAAAGCTCATAGCCGCAGAACGGGTTAACTTATAATGGGATGAGTCATAAAACGCATTATAATATCACAAAGTTATTATAAAAGACATCAGT…	CGTTACCAACCTCAAGAACAATCCTTGCAAAAATTGTATTACCGATTTATTATTTACAGAAAATACTTAATTTATTACACTAGATAATCAATTATTTGGAGTACTAATTTATATAAATTATAGTTTAAATGTTAAAGGTGTCTCCCGTGTTATGGTCTATGCGTTTAAAATACAGACTAGAGATTAAACTTACCTAAAGTTTTTACATAAATAAGAGTAATGCCTGTAGCTTTGG	CGTTATTAATTTTAAGAATAATTTTTGTAAAAATTGTATTATCGATTTATTATTTATAGAAAATATTTAATTTATTATATTAGATAATTAATTATTTGGAGTATTAATTTATATAAATTATAGTTTAAATGTTAAAGGTGTTTTTCGTGTTATGGTTTATGCGTTTAAAATATAGATTAGAGATTAAATTTATTTAAAGTTTTTATATAAATAAGAGTAATGTTTGTAGTTTTGG	888	1123	TATTACCGATTTATTATTTACAGAAAATACTTAATTTATTACACTAGATAATCAATTATTTGGAGTACTAATTTATATAAATTATAGTTTAAATGTTAAAGGTGTCTCCCGTGTTATGGTCTATGCGTTTAAAATACAGACTAGAGATTAAACTTACCTAAAGTTT	TATTATCGATTTATTATTTATAGAAAATATTTAATTTATTATATTAGATAATTAATTATTTGGAGTATTAATTTATATAAATTATAGTTTAAATGTTAAAGGTGTTTTTCGTGTTATGGTTTATGCGTTTAAAATATAGATTAGAGATTAAATTTATTTAAAGTTT	924	1090
Spin_2	Spin_strain_zymo	+	GTYGTTAATTTTTATTGGTAATATTAAGTTTTT	CATTCAATAATTCCCAATACACAATAAAATAAATAA	CCTACTAGGGGTAGTGGGCAGTTGAAAAACTCTGACACCAGGGTTCATCGGGTTGTTGGACGACTTGATGTCCCACACGAAAAGAGAGTTATCTAGTTCCCATAGTACAAGCTATGCTTAGTTTAGGACTCGAGGATTTTATGTGTATTACAATTTGAGGCGATGGGCTGACAACATGTCGCTATTTTCTGACTAATCCTGAAATGTTTGCGAGATGTGGCGTAAATGTTCTTTTTTACGGCTTTTTACGCTCTGCCTACTCCATAAGGGATATATGTATGTATATAACTTTCAGTTTAATCAGGTTGAAAGCTCATAGCCGCAGAACGGGTTAACTTATAATGGGATGAGTCATAAAACGCATTATAATATCACAAAGTTATTATAAAAGACATCAGT…	GTCGTCAACTTTCACTGGTAACATCAAGTTTTCCCTAACAAACACTTCGACAGTCAATTTTATCTATCACCACACAGTACTTTCGACTGCACCCTCTGAATGCGGTTTTGTATCGGCTAGGATGCGATGGGCGAGGCAAGAATTGGAAAATTGAGATTGACTGAGCGTAAATTGCATTTTGCTAGACAGCACTGCGAATTTACTTATTTCACTGTGTATTGGGAATCATTGAATG	GTCGTTAATTTTTATTGGTAATATTAAGTTTTTTTTAATAAATATTTCGATAGTTAATTTTATTTATTATTATATAGTATTTTCGATTGTATTTTTTGAATGCGGTTTTGTATCGGTTAGGATGCGATGGGCGAGGTAAGAATTGGAAAATTGAGATTGATTGAGCGTAAATTGTATTTTGTTAGATAGTATTGCGAATTTATTTATTTTATTGTGTATTGGGAATTATTGAATG	1661	1896	CCTAACAAACACTTCGACAGTCAATTTTATCTATCACCACACAGTACTTTCGACTGCACCCTCTGAATGCGGTTTTGTATCGGCTAGGATGCGATGGGCGAGGCAAGAATTGGAAAATTGAGATTGACTGAGCGTAAATTGCATTTTGCTAGACAGCACTGCGAAT	TTTAATAAATATTTCGATAGTTAATTTTATTTATTATTATATAGTATTTTCGATTGTATTTTTTGAATGCGGTTTTGTATCGGTTAGGATGCGATGGGCGAGGTAAGAATTGGAAAATTGAGATTGATTGAGCGTAAATTGTATTTTGTTAGATAGTATTGCGAAT	1694	1860
Dual_5	Spin_strain_zymo	+	as above	as above	CCTACTAGGGGTAGTGGGCAGTTGAAAAACTCTGACACCAGGGTTCATCGGGTTGTTGGACGACTTGATGTCCCACACGAAAAGAGAGTTATCTAGTTCCCATAGTACAAGCTATGCTTAGTTTAGGACTCGAGGATTTTATGTGTATTACAATTTGAGGCGATGGGCTGACAACATGTCGCTATTTTCTGACTAATCCTGAAATGTTTGCGAGATGTGGCGTAAATGTTCTTTTTTACGGCTTTTTACGCTCTGCCTACTCCATAAGGGATATATGTATGTATATAACTTTCAGTTTAATCAGGTTGAAAGCTCATAGCCGCAGAACGGGTTAACTTATAATGGGATGAGTCATAAAACGCATTATAATATCACAAAGTTATTATAAAAGACATCAGT…	ACAGCACTGCGAATTTACTTATTTCACTGTGTATTGGGAATCATTGAATGTGATAGATGGAATATATAATGTACCTACTAATATGATAGACTAGAATGAAAATTAGCACCTTTAGAATTGTAGTGATCTATATTAAAAGCTAGAAAACTTTGTAAAACCAAGTGATACTTCATCAATTTATTCGTAAAAAAACAGCCCCAAATCTTGCCTCAACTCGTCAGAAATCCAGGCTGGTAACAAAATAGCACAAATTTTAAAGAGTC	ATAGTATTGCGAATTTATTTATTTTATTGTGTATTGGGAATTATTGAATGTGATAGATGGAATATATAATGTATTTATTAATATGATAGATTAGAATGAAAATTAGTATTTTTAGAATTGTAGTGATTTATATTAAAAGTTAGAAAATTTTGTAAAATTAAGTGATATTTTATTAATTTATTCGTAAAAAAATAGTTTTAAATTTTGTTTTAATTCGTTAGAAATTTAGGTTGGTAATAAAATAGTATAAATTTTAAAGAGTT	1846	2109	TATTGGGAATCATTGAATGTGATAGATGGAATATATAATGTACCTACTAATATGATAGACTAGAATGAAAATTAGCACCTTTAGAATTGTAGTGATCTATATTAAAAGCTAGAAAACTTTGTAAAACCAAGTGATACTTCATCAATTTATTCGTAAAAAAACAGCCCCAAATCTTGCCTCAACTCGTCAGAAATCCA	TATTGGGAATTATTGAATGTGATAGATGGAATATATAATGTATTTATTAATATGATAGATTAGAATGAAAATTAGTATTTTTAGAATTGTAGTGATTTATATTAAAAGTTAGAAAATTTTGTAAAATTAAGTGATATTTTATTAATTTATTCGTAAAAAAATAGTTTTAAATTTTGTTTTAATTCGTTAGAAATTTA	1877	2074
Dual_7	Spin_strain_zymo	+	as above	as above	CCTACTAGGGGTAGTGGGCAGTTGAAAAACTCTGACACCAGGGTTCATCGGGTTGTTGGACGACTTGATGTCCCACACGAAAAGAGAGTTATCTAGTTCCCATAGTACAAGCTATGCTTAGTTTAGGACTCGAGGATTTTATGTGTATTACAATTTGAGGCGATGGGCTGACAACATGTCGCTATTTTCTGACTAATCCTGAAATGTTTGCGAGATGTGGCGTAAATGTTCTTTTTTACGGCTTTTTACGCTCTGCCTACTCCATAAGGGATATATGTATGTATATAACTTTCAGTTTAATCAGGTTGAAAGCTCATAGCCGCAGAACGGGTTAACTTATAATGGGATGAGTCATAAAACGCATTATAATATCACAAAGTTATTATAAAAGACATCAGT…	TGCAATTTTATTCAAAAGGCTTTTACTAACTGGCGCTTTTATGAGCCCGCTAGGTTCCGTTAGCTCTGTGTGGCGGCTCGCGGGGACTGCTCGATCGCATGTTGGCAGCTCCTGTGTGCCGCTGGTCCTCGTAATGTGTCATCCAGGTGTCGATCACAGTGTTTAGATCATTATACTGACTGCG	TGTAATTTTATTTAAAAGGTTTTTATTAATTGGCGTTTTTATGAGTTCGTTAGGTTTCGTTAGTTTTGTGTGGCGGTTCGCGGGGATTGTTCGATCGTATGTTGGTAGTTTTTGTGTGTCGTTGGTTTTCGTAATGTGTTATTTAGGTGTCGATTATAGTGTTTAGATTATTATATTGATTGCG	2287	2471	CGCTTTTATGAGCCCGCTAGGTTCCGTTAGCTCTGTGTGGCGGCTCGCGGGGACTGCTCGATCGCATGTTGGCAGCTCCTGTGTGCCGCTGGTCCTCGTAATGTGTCATCCAGGTGTCGAT	CGTTTTTATGAGTTCGTTAGGTTTCGTTAGTTTTGTGTGGCGGTTCGCGGGGATTGTTCGATCGTATGTTGGTAGTTTTTGTGTGTCGTTGGTTTTCGTAATGTGTTATTTAGGTGTCGAT	2320	2441
Dual_8	Spin_strain_zymo	+	as above	as above	CCTACTAGGGGTAGTGGGCAGTTGAAAAACTCTGACACCAGGGTTCATCGGGTTGTTGGACGACTTGATGTCCCACACGAAAAGAGAGTTATCTAGTTCCCATAGTACAAGCTATGCTTAGTTTAGGACTCGAGGATTTTATGTGTATTACAATTTGAGGCGATGGGCTGACAACATGTCGCTATTTTCTGACTAATCCTGAAATGTTTGCGAGATGTGGCGTAAATGTTCTTTTTTACGGCTTTTTACGCTCTGCCTACTCCATAAGGGATATATGTATGTATATAACTTTCAGTTTAATCAGGTTGAAAGCTCATAGCCGCAGAACGGGTTAACTTATAATGGGATGAGTCATAAAACGCATTATAATATCACAAAGTTATTATAAAAGACATCAGT…	TGGTCCTCGTAATGTGTCATCCAGGTGTCGATCACAGTGTTTAGATCATTATACTGACTGCGCCCTTTCTTTCTGTTTTTGTTGACATCGTCTAACCCAATAGGATGAGAAGAATCAACTACTTATAACCAATATATGGCTGTCATTGGTAAGTGTGTA	TGGTTTTCGTAATGTGTTATTTAGGTGTCGATTATAGTGTTTAGATTATTATATTGATTGCGTTTTTTTTTTTTGTTTTTGTTGATATCGTTTAATTTAATAGGATGAGAAGAATTAATTATTTATAATTAATATATGGTTGTTATTGGTAAGTGTGTA	2409	2568	TCGATCACAGTGTTTAGATCATTATACTGACTGCGCCCTTTCTTTCTGTTTTTGTTGACATCGTCTAACCCAATAGGATGAGAAGAATCAACTACT	TCGATTATAGTGTTTAGATTATTATATTGATTGCGTTTTTTTTTTTTGTTTTTGTTGATATCGTTTAATTTAATAGGATGAGAAGAATTAATTATT	2436	2532
Dual_9	Spin_strain_zymo	+	as above	as above	CCTACTAGGGGTAGTGGGCAGTTGAAAAACTCTGACACCAGGGTTCATCGGGTTGTTGGACGACTTGATGTCCCACACGAAAAGAGAGTTATCTAGTTCCCATAGTACAAGCTATGCTTAGTTTAGGACTCGAGGATTTTATGTGTATTACAATTTGAGGCGATGGGCTGACAACATGTCGCTATTTTCTGACTAATCCTGAAATGTTTGCGAGATGTGGCGTAAATGTTCTTTTTTACGGCTTTTTACGCTCTGCCTACTCCATAAGGGATATATGTATGTATATAACTTTCAGTTTAATCAGGTTGAAAGCTCATAGCCGCAGAACGGGTTAACTTATAATGGGATGAGTCATAAAACGCATTATAATATCACAAAGTTATTATAAAAGACATCAGT…	CCAATATATGGCTGTCATTGGTAAGTGTGTATAAAAGAACGACCTAAATTAATAATTAAAACTTCTAATGTTCCGTTCTTTACTTACTTTCTTTCTGTTGTGATTCAAACTCTTCTTCATTTTGTTTGTCTCCGATTGAGTTATCTTCTTCTCTGTATGTTATATTTGGAAATTGCATAGCATTGTGGAATATGCGGCAGTTACAAGATTTTCTCAAATTGTTATTGGCTGATCTCGTTTTGCCAGTAGCTAGTGTAGACCCTGGTTCCTG	TTAATATATGGTTGTTATTGGTAAGTGTGTATAAAAGAACGATTTAAATTAATAATTAAAATTTTTAATGTTTCGTTTTTTATTTATTTTTTTTTTGTTGTGATTTAAATTTTTTTTTATTTTGTTTGTTTTCGATTGAGTTATTTTTTTTTTTGTATGTTATATTTGGAAATTGTATAGTATTGTGGAATATGCGGTAGTTATAAGATTTTTTTAAATTGTTATTGGTTGATTTCGTTTTGTTAGTAGTTAGTGTAGATTTTGGTTTTTG	2537	2808	ATAAAAGAACGACCTAAATTAATAATTAAAACTTCTAATGTTCCGTTCTTTACTTACTTTCTTTCTGTTGTGATTCAAACTCTTCTTCATTTTGTTTGTCTCCGATTGAGTTATCTTCTTCTCTGTATGTTATATTTGGAAATTGCATAGCATTGTGGAATATGCGGCAGTTACAAGATTTTCTCAAATTGTTATTGGCTGATCTCGTTTT	ATAAAAGAACGATTTAAATTAATAATTAAAATTTTTAATGTTTCGTTTTTTATTTATTTTTTTTTTGTTGTGATTTAAATTTTTTTTTATTTTGTTTGTTTTCGATTGAGTTATTTTTTTTTTTGTATGTTATATTTGGAAATTGTATAGTATTGTGGAATATGCGGTAGTTATAAGATTTTTTTAAATTGTTATTGGTTGATTTCGTTTT	2567	2778
Dual_10	Spin_strain_zymo	+	as above	as above	CCTACTAGGGGTAGTGGGCAGTTGAAAAACTCTGACACCAGGGTTCATCGGGTTGTTGGACGACTTGATGTCCCACACGAAAAGAGAGTTATCTAGTTCCCATAGTACAAGCTATGCTTAGTTTAGGACTCGAGGATTTTATGTGTATTACAATTTGAGGCGATGGGCTGACAACATGTCGCTATTTTCTGACTAATCCTGAAATGTTTGCGAGATGTGGCGTAAATGTTCTTTTTTACGGCTTTTTACGCTCTGCCTACTCCATAAGGGATATATGTATGTATATAACTTTCAGTTTAATCAGGTTGAAAGCTCATAGCCGCAGAACGGGTTAACTTATAATGGGATGAGTCATAAAACGCATTATAATATCACAAAGTTATTATAAAAGACATCAGT…	GTGTAGACCCTGGTTCCTGTTATGCATCCATCGTATCTGATACTATACCTTGCTGTAGTTACTTTTTTATCCTTGGCTATTTAAAGATTTAAATCGTCAATAGTCTGTCAACTAGAGATTCTCTGACTTTCACATACACACTCGTACACGAAGTTCTATCTAGATGGCATTGGATCTATTTGTGATTTGTCATCTTGACGTCGCGTTGCTGGAAGACATCTGTATTTTGAGCGATGCGATATATCTAATGTACAGCTATTGATCCATCCTGTTGC	GTGTAGATTTTGGTTTTTGTTATGTATTTATCGTATTTGATATTATATTTTGTTGTAGTTATTTTTTTATTTTTGGTTATTTAAAGATTTAAATCGTTAATAGTTTGTTAATTAGAGATTTTTTGATTTTTATATATATATTCGTATACGAAGTTTTATTTAGATGGTATTGGATTTATTTGTGATTTGTTATTTTGACGTCGCGTTGTTGGAAGATATTTGTATTTTGAGCGATGCGATATATTTAATGTATAGTTATTGATTTATTTTGTTGT	2789	3064	ATCCATCGTATCTGATACTATACCTTGCTGTAGTTACTTTTTTATCCTTGGCTATTTAAAGATTTAAATCGTCAATAGTCTGTCAACTAGAGATTCTCTGACTTTCACATACACACTCGTACACGAAGTTCTATCTAGATGGCATTGGATCTATTTGTGATTTGTCATCTTGACGTCGCGTTGCTGGAAGACATCTGTATTTTGAGCGATGCGATATA	ATTTATCGTATTTGATATTATATTTTGTTGTAGTTATTTTTTTATTTTTGGTTATTTAAAGATTTAAATCGTTAATAGTTTGTTAATTAGAGATTTTTTGATTTTTATATATATATTCGTATACGAAGTTTTATTTAGATGGTATTGGATTTATTTGTGATTTGTTATTTTGACGTCGCGTTGTTGGAAGATATTTGTATTTTGAGCGATGCGATATA	2814	3032
Dual_11	Spin_strain_zymo	+	as above	as above	CCTACTAGGGGTAGTGGGCAGTTGAAAAACTCTGACACCAGGGTTCATCGGGTTGTTGGACGACTTGATGTCCCACACGAAAAGAGAGTTATCTAGTTCCCATAGTACAAGCTATGCTTAGTTTAGGACTCGAGGATTTTATGTGTATTACAATTTGAGGCGATGGGCTGACAACATGTCGCTATTTTCTGACTAATCCTGAAATGTTTGCGAGATGTGGCGTAAATGTTCTTTTTTACGGCTTTTTACGCTCTGCCTACTCCATAAGGGATATATGTATGTATATAACTTTCAGTTTAATCAGGTTGAAAGCTCATAGCCGCAGAACGGGTTAACTTATAATGGGATGAGTCATAAAACGCATTATAATATCACAAAGTTATTATAAAAGACATCAGT…	ATCCTGTTGCTTAAAGTGTATCTTTGCTCTATTGAAATACATTTAAGAAAATAGTCCAATATACACGAACTGCCGTGTATGCCGCAATGCGATAACAATATGTACTAATGGTTGACGATAAAAAGCTCTAAACATAAAACAAGTAAATATCTGGGATTGTG	ATTTTGTTGTTTAAAGTGTATTTTTGTTTTATTGAAATATATTTAAGAAAATAGTTTAATATATACGAATTGTCGTGTATGTCGTAATGCGATAATAATATGTATTAATGGTTGACGATAAAAAGTTTTAAATATAAAATAAGTAAATATTTGGGATTGTG	3054	3215	ATTGAAATACATTTAAGAAAATAGTCCAATATACACGAACTGCCGTGTATGCCGCAATGCGATAACAATATGTACTAATGGTTGACGATAAAAAGC	ATTGAAATATATTTAAGAAAATAGTTTAATATATACGAATTGTCGTGTATGTCGTAATGCGATAATAATATGTATTAATGGTTGACGATAAAAAGT	3084	3180
Dual_12	Spin_strain_zymo	+	as above	as above	CCTACTAGGGGTAGTGGGCAGTTGAAAAACTCTGACACCAGGGTTCATCGGGTTGTTGGACGACTTGATGTCCCACACGAAAAGAGAGTTATCTAGTTCCCATAGTACAAGCTATGCTTAGTTTAGGACTCGAGGATTTTATGTGTATTACAATTTGAGGCGATGGGCTGACAACATGTCGCTATTTTCTGACTAATCCTGAAATGTTTGCGAGATGTGGCGTAAATGTTCTTTTTTACGGCTTTTTACGCTCTGCCTACTCCATAAGGGATATATGTATGTATATAACTTTCAGTTTAATCAGGTTGAAAGCTCATAGCCGCAGAACGGGTTAACTTATAATGGGATGAGTCATAAAACGCATTATAATATCACAAAGTTATTATAAAAGACATCAGT…	TCAGACTGTCAATTAAAAGTAACATATTGCTGGGATGTTTCTATGTCGTCTGTATTATTGATACTTGTAAAACCAGCTTAATTTATTTAAAGGGATAATGTTCTCATAAAACTGAATATTGCAAAGAGACTGATCTTTTAAATACTGTGTACACAAATTCAGCAACAGCAATTCGATCTTTTTAGAAGGTCTTTGGAATATAACATCAGTTTTACGAATACGTTTACCACTTTTATGATGTAGTTGGTTTTGTAAGTGTCACTCATACACA	TTAGATTGTTAATTAAAAGTAATATATTGTTGGGATGTTTTTATGTCGTTTGTATTATTGATATTTGTAAAATTAGTTTAATTTATTTAAAGGGATAATGTTTTTATAAAATTGAATATTGTAAAGAGATTGATTTTTTAAATATTGTGTATATAAATTTAGTAATAGTAATTCGATTTTTTTAGAAGGTTTTTGGAATATAATATTAGTTTTACGAATACGTTTATTATTTTTATGATGTAGTTGGTTTTGTAAGTGTTATTTATATATA	3277	3548	ATGTTTCTATGTCGTCTGTATTATTGATACTTGTAAAACCAGCTTAATTTATTTAAAGGGATAATGTTCTCATAAAACTGAATATTGCAAAGAGACTGATCTTTTAAATACTGTGTACACAAATTCAGCAACAGCAATTCGATCTTTTTAGAAGGTCTTTGGAATATAACATCAGTTTTACGAATACGTTTACCACTTTTATGA	ATGTTTTTATGTCGTTTGTATTATTGATATTTGTAAAATTAGTTTAATTTATTTAAAGGGATAATGTTTTTATAAAATTGAATATTGTAAAGAGATTGATTTTTTAAATATTGTGTATATAAATTTAGTAATAGTAATTCGATTTTTTTAGAAGGTTTTTGGAATATAATATTAGTTTTACGAATACGTTTATTATTTTTATGA	3311	3515
Dual_13	Spin_strain_zymo	+	as above	as above	CCTACTAGGGGTAGTGGGCAGTTGAAAAACTCTGACACCAGGGTTCATCGGGTTGTTGGACGACTTGATGTCCCACACGAAAAGAGAGTTATCTAGTTCCCATAGTACAAGCTATGCTTAGTTTAGGACTCGAGGATTTTATGTGTATTACAATTTGAGGCGATGGGCTGACAACATGTCGCTATTTTCTGACTAATCCTGAAATGTTTGCGAGATGTGGCGTAAATGTTCTTTTTTACGGCTTTTTACGCTCTGCCTACTCCATAAGGGATATATGTATGTATATAACTTTCAGTTTAATCAGGTTGAAAGCTCATAGCCGCAGAACGGGTTAACTTATAATGGGATGAGTCATAAAACGCATTATAATATCACAAAGTTATTATAAAAGACATCAGT…	ATGTGATTCACTGTACATTGACTATGCACTTCCCGGGTACCGCTGTTTTTTTGTTTGGCTAAACCAATAGTGTTTTTCTCTGCATGGCCATGGAATGTTACATTATTCTATGGGAATGAGGTGCCTACCATGGTATGTAGATGTCTGCAGAAGGTTTCCCTTAAGACGAAACAAAGGATTCTAAAACTTCTCCGTAACAAACTTTTTAAAACTTTTGTAGTTTCTAGATCTTTTGATAGAGGGAGCTATTTAGAGAGATTGCAATTTCAGGATTC	ATGTGATTTATTGTATATTGATTATGTATTTTTCGGGTATCGTTGTTTTTTTGTTTGGTTAAATTAATAGTGTTTTTTTTTGTATGGTTATGGAATGTTATATTATTTTATGGGAATGAGGTGTTTATTATGGTATGTAGATGTTTGTAGAAGGTTTTTTTTAAGACGAAATAAAGGATTTTAAAATTTTTTCGTAATAAATTTTTTAAAATTTTTGTAGTTTTTAGATTTTTTGATAGAGGGAGTTATTTAGAGAGATTGTAATTTTAGGATTT	3563	3838	CGGGTACCGCTGTTTTTTTGTTTGGCTAAACCAATAGTGTTTTTCTCTGCATGGCCATGGAATGTTACATTATTCTATGGGAATGAGGTGCCTACCATGGTATGTAGATGTCTGCAGAAGGTTTCCCTTAAGACGAAACAAAGGATTCTAAAACTTCTCCGTAACAAACTTTTTAAAACTTTTGTAGTTTCTAGATCTTTTGATAGAGGGA	CGGGTATCGTTGTTTTTTTGTTTGGTTAAATTAATAGTGTTTTTTTTTGTATGGTTATGGAATGTTATATTATTTTATGGGAATGAGGTGTTTATTATGGTATGTAGATGTTTGTAGAAGGTTTTTTTTAAGACGAAATAAAGGATTTTAAAATTTTTTCGTAATAAATTTTTTAAAATTTTTGTAGTTTTTAGATTTTTTGATAGAGGGA	3596	3807
Spin_3	Spin_strain_zymo	+	GTAGTTGAAAAATTTTGATATTAGGGTT	TATATACATACATATATCCCTTATAAAATAAACAAA	CCTACTAGGGGTAGTGGGCAGTTGAAAAACTCTGACACCAGGGTTCATCGGGTTGTTGGACGACTTGATGTCCCACACGAAAAGAGAGTTATCTAGTTCCCATAGTACAAGCTATGCTTAGTTTAGGACTCGAGGATTTTATGTGTATTACAATTTGAGGCGATGGGCTGACAACATGTCGCTATTTTCTGACTAATCCTGAAATGTTTGCGAGATGTGGCGTAAATGTTCTTTTTTACGGCTTTTTACGCTCTGCCTACTCCATAAGGGATATATGTATGTATATAACTTTCAGTTTAATCAGGTTGAAAGCTCATAGCCGCAGAACGGGTTAACTTATAATGGGATGAGTCATAAAACGCATTATAATATCACAAAGTTATTATAAAAGACATCAGT…	GCAGTTGAAAAACTCTGACACCAGGGTTCATCGGGTTGTTGGACGACTTGATGTCCCACACGAAAAGAGAGTTATCTAGTTCCCATAGTACAAGCTATGCTTAGTTTAGGACTCGAGGATTTTATGTGTATTACAATTTGAGGCGATGGGCTGACAACATGTCGCTATTTTCTGACTAATCCTGAAATGTTTGCGAGATGTGGCGTAAATGTTCTTTTTTACGGCTTTTTACGCTCTGCCTACTCCATAAGGGATATATGTATGTATATA	GTAGTTGAAAAATTTTGATATTAGGGTTTATCGGGTTGTTGGACGATTTGATGTTTTATACGAAAAGAGAGTTATTTAGTTTTTATAGTATAAGTTATGTTTAGTTTAGGATTCGAGGATTTTATGTGTATTATAATTTGAGGCGATGGGTTGATAATATGTCGTTATTTTTTGATTAATTTTGAAATGTTTGCGAGATGTGGCGTAAATGTTTTTTTTTACGGTTTTTTACGTTTTGTTTATTTTATAAGGGATATATGTATGTATATA	17	287	CATCGGGTTGTTGGACGACTTGATGTCCCACACGAAAAGAGAGTTATCTAGTTCCCATAGTACAAGCTATGCTTAGTTTAGGACTCGAGGATTTTATGTGTATTACAATTTGAGGCGATGGGCTGACAACATGTCGCTATTTTCTGACTAATCCTGAAATGTTTGCGAGATGTGGCGTAAATGTTCTTTTTTACGGCTTTTTACGC	TATCGGGTTGTTGGACGATTTGATGTTTTATACGAAAAGAGAGTTATTTAGTTTTTATAGTATAAGTTATGTTTAGTTTAGGATTCGAGGATTTTATGTGTATTATAATTTGAGGCGATGGGTTGATAATATGTCGTTATTTTTTGATTAATTTTGAAATGTTTGCGAGATGTGGCGTAAATGTTTTTTTTTACGGTTTTTTACGT	45	251
Spin_5	Spin_strain_zymo	+	ATAAAATTATTGATATTATTGGAGAAGTAAATATT	AACTATACACRATATAATATATTTTATCTCTATC	CCTACTAGGGGTAGTGGGCAGTTGAAAAACTCTGACACCAGGGTTCATCGGGTTGTTGGACGACTTGATGTCCCACACGAAAAGAGAGTTATCTAGTTCCCATAGTACAAGCTATGCTTAGTTTAGGACTCGAGGATTTTATGTGTATTACAATTTGAGGCGATGGGCTGACAACATGTCGCTATTTTCTGACTAATCCTGAAATGTTTGCGAGATGTGGCGTAAATGTTCTTTTTTACGGCTTTTTACGCTCTGCCTACTCCATAAGGGATATATGTATGTATATAACTTTCAGTTTAATCAGGTTGAAAGCTCATAGCCGCAGAACGGGTTAACTTATAATGGGATGAGTCATAAAACGCATTATAATATCACAAAGTTATTATAAAAGACATCAGT…	ATAAAATTATTGATACCATTGGAGAAGCAAACATTTGCGAGTTTGCGTAATGTGGATGATATTATGATTTCAGAATTGATTGTAATAGAGTTTGTGATAGAATTCTTACGGTATAGTTACAAAAAAAAAGTTTAACAATGTCTAAGTCGTTTGACAACGTCAAATCTTATGGAAAAGTTATTTTAACAGCGTTTCAATGCGCGTCTAAATGTTTTGTCATAACACGGATAGAGATAAAACATACTATATCGTGTACAGTC	ATAAAATTATTGATATTATTGGAGAAGTAAATATTTGCGAGTTTGCGTAATGTGGATGATATTATGATTTTAGAATTGATTGTAATAGAGTTTGTGATAGAATTTTTACGGTATAGTTATAAAAAAAAAGTTTAATAATGTTTAAGTCGTTTGATAACGTTAAATTTTATGGAAAAGTTATTTTAATAGCGTTTTAATGCGCGTTTAAATGTTTTGTTATAATACGGATAGAGATAAAATATATTATATCGTGTATAGTT	1152	1412	TGCGAGTTTGCGTAATGTGGATGATATTATGATTTCAGAATTGATTGTAATAGAGTTTGTGATAGAATTCTTACGGTATAGTTACAAAAAAAAAGTTTAACAATGTCTAAGTCGTTTGACAACGTCAAATCTTATGGAAAAGTTATTTTAACAGCGTTTCAATGCGCGTCTAAATGTTTTGTCATAACACG	TGCGAGTTTGCGTAATGTGGATGATATTATGATTTTAGAATTGATTGTAATAGAGTTTGTGATAGAATTTTTACGGTATAGTTATAAAAAAAAAGTTTAATAATGTTTAAGTCGTTTGATAACGTTAAATTTTATGGAAAAGTTATTTTAATAGCGTTTTAATGCGCGTTTAAATGTTTTGTTATAATACG	1187	1378
Spin_6	Spin_strain_zymo	+	ATAAYGTTAAATTTTATGGAAAAGTTATTTTAATA	TAAACATCAAATTATTAAATTATACTAACTTTTACC	CCTACTAGGGGTAGTGGGCAGTTGAAAAACTCTGACACCAGGGTTCATCGGGTTGTTGGACGACTTGATGTCCCACACGAAAAGAGAGTTATCTAGTTCCCATAGTACAAGCTATGCTTAGTTTAGGACTCGAGGATTTTATGTGTATTACAATTTGAGGCGATGGGCTGACAACATGTCGCTATTTTCTGACTAATCCTGAAATGTTTGCGAGATGTGGCGTAAATGTTCTTTTTTACGGCTTTTTACGCTCTGCCTACTCCATAAGGGATATATGTATGTATATAACTTTCAGTTTAATCAGGTTGAAAGCTCATAGCCGCAGAACGGGTTAACTTATAATGGGATGAGTCATAAAACGCATTATAATATCACAAAGTTATTATAAAAGACATCAGT…	ACAACGTCAAATCTTATGGAAAAGTTATTTTAACAGCGTTTCAATGCGCGTCTAAATGTTTTGTCATAACACGGATAGAGATAAAACATACTATATCGTGTACAGTCAATTCTGAAATGAATATAATTTTTTCTTTCTTTATTATATCAATAAGATTAAGTGATGGTAATATGGGTAAAAGCCAGTACAACCCAACAACCTGATGTTTA	ATAACGTTAAATTTTATGGAAAAGTTATTTTAATAGCGTTTTAATGCGCGTTTAAATGTTTTGTTATAATACGGATAGAGATAAAATATATTATATCGTGTATAGTTAATTTTGAAATGAATATAATTTTTTTTTTTTTTATTATATTAATAAGATTAAGTGATGGTAATATGGGTAAAAGTTAGTATAATTTAATAATTTGATGTTTA	1305	1514	GCGTTTCAATGCGCGTCTAAATGTTTTGTCATAACACGGATAGAGATAAAACATACTATATCGTGTACAGTCAATTCTGAAATGAATATAATTTTTTCTTTCTTTATTATATCAATAAGATTAAGTGATGGTAATATG	GCGTTTTAATGCGCGTTTAAATGTTTTGTTATAATACGGATAGAGATAAAATATATTATATCGTGTATAGTTAATTTTGAAATGAATATAATTTTTTTTTTTTTTATTATATTAATAAGATTAAGTGATGGTAATATG	1340	1478
Dual_14	Spin_strain_zymo	+	as above	as above	CCTACTAGGGGTAGTGGGCAGTTGAAAAACTCTGACACCAGGGTTCATCGGGTTGTTGGACGACTTGATGTCCCACACGAAAAGAGAGTTATCTAGTTCCCATAGTACAAGCTATGCTTAGTTTAGGACTCGAGGATTTTATGTGTATTACAATTTGAGGCGATGGGCTGACAACATGTCGCTATTTTCTGACTAATCCTGAAATGTTTGCGAGATGTGGCGTAAATGTTCTTTTTTACGGCTTTTTACGCTCTGCCTACTCCATAAGGGATATATGTATGTATATAACTTTCAGTTTAATCAGGTTGAAAGCTCATAGCCGCAGAACGGGTTAACTTATAATGGGATGAGTCATAAAACGCATTATAATATCACAAAGTTATTATAAAAGACATCAGT…	TGTTAAACTCGAGTTCCTAAGTAGCCTCTTACAACACCAACGGGAAAGAAATGGGGGATGCTATTCACACGGCACCGTAAAAATAACAATAAAAAAAAAGAAATTCATTATTTAATTAAAATAAATATAATGATAAAAAGAAACTAAAAGTTTTACACGAGCGGGATTCGAAACCACTAAGCTGTCATTTCCTTCAATCGGGTTTTTCGTTACCAACCTCAAGAACAATCCTTGCAAAAATTGTATTACCGATTTATTATTTACAGAA	TGTTAAATTCGAGTTTTTAAGTAGTTTTTTATAATATTAACGGGAAAGAAATGGGGGATGTTATTTATACGGTATCGTAAAAATAATAATAAAAAAAAAGAAATTTATTATTTAATTAAAATAAATATAATGATAAAAAGAAATTAAAAGTTTTATACGAGCGGGATTCGAAATTATTAAGTTGTTATTTTTTTTAATCGGGTTTTTCGTTATTAATTTTAAGAATAATTTTTGTAAAAATTGTATTATCGATTTATTATTTATAGAA	681	949	AACGGGAAAGAAATGGGGGATGCTATTCACACGGCACCGTAAAAATAACAATAAAAAAAAAGAAATTCATTATTTAATTAAAATAAATATAATGATAAAAAGAAACTAAAAGTTTTACACGAGCGGGATTCGAAACCACTAAGCTGTCATTTCCTTCAATCGGGTTTTTCGTTACCAACCTCAAGAACAATCC	AACGGGAAAGAAATGGGGGATGTTATTTATACGGTATCGTAAAAATAATAATAAAAAAAAAGAAATTTATTATTTAATTAAAATAAATATAATGATAAAAAGAAATTAAAAGTTTTATACGAGCGGGATTCGAAATTATTAAGTTGTTATTTTTTTTAATCGGGTTTTTCGTTATTAATTTTAAGAATAATTT	719	912
Dual_15	Spin_strain_zymo	+	as above	as above	CCTACTAGGGGTAGTGGGCAGTTGAAAAACTCTGACACCAGGGTTCATCGGGTTGTTGGACGACTTGATGTCCCACACGAAAAGAGAGTTATCTAGTTCCCATAGTACAAGCTATGCTTAGTTTAGGACTCGAGGATTTTATGTGTATTACAATTTGAGGCGATGGGCTGACAACATGTCGCTATTTTCTGACTAATCCTGAAATGTTTGCGAGATGTGGCGTAAATGTTCTTTTTTACGGCTTTTTACGCTCTGCCTACTCCATAAGGGATATATGTATGTATATAACTTTCAGTTTAATCAGGTTGAAAGCTCATAGCCGCAGAACGGGTTAACTTATAATGGGATGAGTCATAAAACGCATTATAATATCACAAAGTTATTATAAAAGACATCAGT…	ACCAATATATGGCTGTCATTGGTAAGTGTGTATAAAAGAACGACCTAAATTAATAATTAAAACTTCTAATGTTCCGTTCTTTACTTACTTTCTTTCTGTTGTGATTCAAACTCTTCTTCATTTTGTTTGTCTCCGATTGAGTTATCTTCTTCTCTGTATGTTATATTTGGAAATTGCATAGCATTGTGGAATATGCGGCAGTTACAAGATTTTCTCAAATTGTTATTGGCTGATCTCGTTTTGCCAGTAGCTAGTGTAGACCCTGGTTCCTGTTATGCAT	ATTAATATATGGTTGTTATTGGTAAGTGTGTATAAAAGAACGATTTAAATTAATAATTAAAATTTTTAATGTTTCGTTTTTTATTTATTTTTTTTTTGTTGTGATTTAAATTTTTTTTTATTTTGTTTGTTTTCGATTGAGTTATTTTTTTTTTTGTATGTTATATTTGGAAATTGTATAGTATTGTGGAATATGCGGTAGTTATAAGATTTTTTTAAATTGTTATTGGTTGATTTCGTTTTGTTAGTAGTTAGTGTAGATTTTGGTTTTTGTTATGTAT	2536	2816	TATAAAAGAACGACCTAAATTAATAATTAAAACTTCTAATGTTCCGTTCTTTACTTACTTTCTTTCTGTTGTGATTCAAACTCTTCTTCATTTTGTTTGTCTCCGATTGAGTTATCTTCTTCTCTGTATGTTATATTTGGAAATTGCATAGCATTGTGGAATATGCGGCAGTTACAAGATTTTCTCAAATTGTTATTGGCTGATCTCGTTTTGCCAGTAG	TATAAAAGAACGATTTAAATTAATAATTAAAATTTTTAATGTTTCGTTTTTTATTTATTTTTTTTTTGTTGTGATTTAAATTTTTTTTTATTTTGTTTGTTTTCGATTGAGTTATTTTTTTTTTTGTATGTTATATTTGGAAATTGTATAGTATTGTGGAATATGCGGTAGTTATAAGATTTTTTTAAATTGTTATTGGTTGATTTCGTTTTGTTAGTAG	2566	2786
Spin_7	Spin_strain_zymo	+	AATTTTTAGTTTAATTAGGTTGAAAGTTTATAG	ACAAATCTTCTCCTACTATTTAATCAATATA	CCTACTAGGGGTAGTGGGCAGTTGAAAAACTCTGACACCAGGGTTCATCGGGTTGTTGGACGACTTGATGTCCCACACGAAAAGAGAGTTATCTAGTTCCCATAGTACAAGCTATGCTTAGTTTAGGACTCGAGGATTTTATGTGTATTACAATTTGAGGCGATGGGCTGACAACATGTCGCTATTTTCTGACTAATCCTGAAATGTTTGCGAGATGTGGCGTAAATGTTCTTTTTTACGGCTTTTTACGCTCTGCCTACTCCATAAGGGATATATGTATGTATATAACTTTCAGTTTAATCAGGTTGAAAGCTCATAGCCGCAGAACGGGTTAACTTATAATGGGATGAGTCATAAAACGCATTATAATATCACAAAGTTATTATAAAAGACATCAGT…	AACTTTCAGTTTAATCAGGTTGAAAGCTCATAGCCGCAGAACGGGTTAACTTATAATGGGATGAGTCATAAAACGCATTATAATATCACAAAGTTATTATAAAAGACATCAGTCATAAACAGAGCGCTGTTATTATATCTGTGATGTCTATTTGATTGCTCCTTTAACGATATTGAAGAGGATTACTGGCAGATGCTCGGGAAATTATTGCTTCGGTACACTGACTAAATAGTAGGAGAAGACTTGT	AATTTTTAGTTTAATTAGGTTGAAAGTTTATAGTCGTAGAACGGGTTAATTTATAATGGGATGAGTTATAAAACGTATTATAATATTATAAAGTTATTATAAAAGATATTAGTTATAAATAGAGCGTTGTTATTATATTTGTGATGTTTATTTGATTGTTTTTTTAACGATATTGAAGAGGATTATTGGTAGATGTTCGGGAAATTATTGTTTCGGTATATTGATTAAATAGTAGGAGAAGATTTGT	286	533	CCGCAGAACGGGTTAACTTATAATGGGATGAGTCATAAAACGCATTATAATATCACAAAGTTATTATAAAAGACATCAGTCATAAACAGAGCGCTGTTATTATATCTGTGATGTCTATTTGATTGCTCCTTTAACGATATTGAAGAGGATTACTGGCAGATGCTCGGGAAATTATTGCTTCGG	TCGTAGAACGGGTTAATTTATAATGGGATGAGTTATAAAACGTATTATAATATTATAAAGTTATTATAAAAGATATTAGTTATAAATAGAGCGTTGTTATTATATTTGTGATGTTTATTTGATTGTTTTTTTAACGATATTGAAGAGGATTATTGGTAGATGTTCGGGAAATTATTGTTTCGG	319	502
Spin_8	Spin_strain_zymo	+	TGATTAAATAGTAGGAGAAGATTTGTGTATATTT	ACCRTATAAATAACATCCCCCATTT	CCTACTAGGGGTAGTGGGCAGTTGAAAAACTCTGACACCAGGGTTCATCGGGTTGTTGGACGACTTGATGTCCCACACGAAAAGAGAGTTATCTAGTTCCCATAGTACAAGCTATGCTTAGTTTAGGACTCGAGGATTTTATGTGTATTACAATTTGAGGCGATGGGCTGACAACATGTCGCTATTTTCTGACTAATCCTGAAATGTTTGCGAGATGTGGCGTAAATGTTCTTTTTTACGGCTTTTTACGCTCTGCCTACTCCATAAGGGATATATGTATGTATATAACTTTCAGTTTAATCAGGTTGAAAGCTCATAGCCGCAGAACGGGTTAACTTATAATGGGATGAGTCATAAAACGCATTATAATATCACAAAGTTATTATAAAAGACATCAGT…	TGACTAAATAGTAGGAGAAGACTTGTGTACATTCATACATATATCACGTGTATATCCCTTGCGGGGTATGCAGAGCGCGAACGGCCGTAAAAACAACATTTGATTGTAATTCGGAAAATTGTGTATTGACGTAGTGATATGTTGTCAACCTATCGCCTAAAATTTCAATACAAATGTTAAACTCGAGTTCCTAAGTAGCCTCTTACAACACCAACGGGAAAGAAATGGGGGATGCTATTCACACGGC	TGATTAAATAGTAGGAGAAGATTTGTGTATATTTATATATATATTACGTGTATATTTTTTGCGGGGTATGTAGAGCGCGAACGGTCGTAAAAATAATATTTGATTGTAATTCGGAAAATTGTGTATTGACGTAGTGATATGTTGTTAATTTATCGTTTAAAATTTTAATATAAATGTTAAATTCGAGTTTTTAAGTAGTTTTTTATAATATTAACGGGAAAGAAATGGGGGATGTTATTTATACGGT	507	754	ATACATATATCACGTGTATATCCCTTGCGGGGTATGCAGAGCGCGAACGGCCGTAAAAACAACATTTGATTGTAATTCGGAAAATTGTGTATTGACGTAGTGATATGTTGTCAACCTATCGCCTAAAATTTCAATACAAATGTTAAACTCGAGTTCCTAAGTAGCCTCTTACAACACCAACGGGAAAG	ATATATATATTACGTGTATATTTTTTGCGGGGTATGTAGAGCGCGAACGGTCGTAAAAATAATATTTGATTGTAATTCGGAAAATTGTGTATTGACGTAGTGATATGTTGTTAATTTATCGTTTAAAATTTTAATATAAATGTTAAATTCGAGTTTTTAAGTAGTTTTTTATAATATTAACGGGAAAG	541	729
Spin_9	Spin_strain_zymo	+	TTATAAAYGTTTGGTTTAATTTGGTAAGTGGTA	AATTCRCAATACTATCTAACAAAATACAATTTAC	CCTACTAGGGGTAGTGGGCAGTTGAAAAACTCTGACACCAGGGTTCATCGGGTTGTTGGACGACTTGATGTCCCACACGAAAAGAGAGTTATCTAGTTCCCATAGTACAAGCTATGCTTAGTTTAGGACTCGAGGATTTTATGTGTATTACAATTTGAGGCGATGGGCTGACAACATGTCGCTATTTTCTGACTAATCCTGAAATGTTTGCGAGATGTGGCGTAAATGTTCTTTTTTACGGCTTTTTACGCTCTGCCTACTCCATAAGGGATATATGTATGTATATAACTTTCAGTTTAATCAGGTTGAAAGCTCATAGCCGCAGAACGGGTTAACTTATAATGGGATGAGTCATAAAACGCATTATAATATCACAAAGTTATTATAAAAGACATCAGT…	CTACAAACGTCTGGCTTAATTTGGTAAGTGGTAGGTGNCGGGCCCGGCGCCTCGCGTCCCGCCCCCGCTCCCGTCGTCAACTTTCACTGGTAACATCAAGTTTTCCCTAACAAACACTTCGACAGTCAATTTTATCTATCACCACACAGTACTTTCGACTGCACCCTCTGAATGCGGTTTTGTATCGGCTAGGATGCGATGGGCGAGGCAAGAATTGGAAAATTGAGATTGACTGAGCGTAAATTGCATTTTGCTAGACAGCACTGCGAATT	TTATAAACGTTTGGTTTAATTTGGTAAGTGGTAGGTGNCGGGTTCGGCGTTTCGCGTTTCGTTTTCGTTTTCGTCGTTAATTTTTATTGGTAATATTAAGTTTTTTTTAATAAATATTTCGATAGTTAATTTTATTTATTATTATATAGTATTTTCGATTGTATTTTTTGAATGCGGTTTTGTATCGGTTAGGATGCGATGGGCGAGGTAAGAATTGGAAAATTGAGATTGATTGAGCGTAAATTGTATTTTGTTAGATAGTATTGCGAATT	1589	1861	GGTGNCGGGCCCGGCGCCTCGCGTCCCGCCCCCGCTCCCGTCGTCAACTTTCACTGGTAACATCAAGTTTTCCCTAACAAACACTTCGACAGTCAATTTTATCTATCACCACACAGTACTTTCGACTGCACCCTCTGAATGCGGTTTTGTATCGGCTAGGATGCGATGGGCGAGGCAAGAATTGGAAAATTGAGATTGACTGAGC	GGTGNCGGGTTCGGCGTTTCGCGTTTCGTTTTCGTTTTCGTCGTTAATTTTTATTGGTAATATTAAGTTTTTTTTAATAAATATTTCGATAGTTAATTTTATTTATTATTATATAGTATTTTCGATTGTATTTTTTGAATGCGGTTTTGTATCGGTTAGGATGCGATGGGCGAGGTAAGAATTGGAAAATTGAGATTGATTGAGC	1622	1827
Spin_10	Spin_strain_zymo	+	ATTTATTTTATTGTGTATTGGGAATTATTGAATGTG	RCCACCATCACCCTTTTACTAAAA	CCTACTAGGGGTAGTGGGCAGTTGAAAAACTCTGACACCAGGGTTCATCGGGTTGTTGGACGACTTGATGTCCCACACGAAAAGAGAGTTATCTAGTTCCCATAGTACAAGCTATGCTTAGTTTAGGACTCGAGGATTTTATGTGTATTACAATTTGAGGCGATGGGCTGACAACATGTCGCTATTTTCTGACTAATCCTGAAATGTTTGCGAGATGTGGCGTAAATGTTCTTTTTTACGGCTTTTTACGCTCTGCCTACTCCATAAGGGATATATGTATGTATATAACTTTCAGTTTAATCAGGTTGAAAGCTCATAGCCGCAGAACGGGTTAACTTATAATGGGATGAGTCATAAAACGCATTATAATATCACAAAGTTATTATAAAAGACATCAGT…	ACTTATTTCACTGTGTATTGGGAATCATTGAATGTGATAGATGGAATATATAATGTACCTACTAATATGATAGACTAGAATGAAAATTAGCACCTTTAGAATTGTAGTGATCTATATTAAAAGCTAGAAAACTTTGTAAAACCAAGTGATACTTCATCAATTTATTCGTAAAAAAACAGCCCCAAATCTTGCCTCAACTCGTCAGAAATCCAGGCTGGTAACAAAATAGCACAAATTTTAAAGAGTCTTAAACATTTCAGCAAAAGGGTGATGGTGGC	ATTTATTTTATTGTGTATTGGGAATTATTGAATGTGATAGATGGAATATATAATGTATTTATTAATATGATAGATTAGAATGAAAATTAGTATTTTTAGAATTGTAGTGATTTATATTAAAAGTTAGAAAATTTTGTAAAATTAAGTGATATTTTATTAATTTATTCGTAAAAAAATAGTTTTAAATTTTGTTTTAATTCGTTAGAAATTTAGGTTGGTAATAAAATAGTATAAATTTTAAAGAGTTTTAAATATTTTAGTAAAAGGGTGATGGTGGC	1862	2140	ATAGATGGAATATATAATGTACCTACTAATATGATAGACTAGAATGAAAATTAGCACCTTTAGAATTGTAGTGATCTATATTAAAAGCTAGAAAACTTTGTAAAACCAAGTGATACTTCATCAATTTATTCGTAAAAAAACAGCCCCAAATCTTGCCTCAACTCGTCAGAAATCCAGGCTGGTAACAAAATAGCACAAATTTTAAAGAGTCTTAAACA	ATAGATGGAATATATAATGTATTTATTAATATGATAGATTAGAATGAAAATTAGTATTTTTAGAATTGTAGTGATTTATATTAAAAGTTAGAAAATTTTGTAAAATTAAGTGATATTTTATTAATTTATTCGTAAAAAAATAGTTTTAAATTTTGTTTTAATTCGTTAGAAATTTAGGTTGGTAATAAAATAGTATAAATTTTAAAGAGTTTTAAATA	1898	2116
Spin_11	Spin_strain_zymo	+	AAGATTAAGTGATGGTAATATGGGTAAAAGTTAG	CCTACCACTTACCAAATTAAACCAAAC	CCTACTAGGGGTAGTGGGCAGTTGAAAAACTCTGACACCAGGGTTCATCGGGTTGTTGGACGACTTGATGTCCCACACGAAAAGAGAGTTATCTAGTTCCCATAGTACAAGCTATGCTTAGTTTAGGACTCGAGGATTTTATGTGTATTACAATTTGAGGCGATGGGCTGACAACATGTCGCTATTTTCTGACTAATCCTGAAATGTTTGCGAGATGTGGCGTAAATGTTCTTTTTTACGGCTTTTTACGCTCTGCCTACTCCATAAGGGATATATGTATGTATATAACTTTCAGTTTAATCAGGTTGAAAGCTCATAGCCGCAGAACGGGTTAACTTATAATGGGATGAGTCATAAAACGCATTATAATATCACAAAGTTATTATAAAAGACATCAGT…	AAGATTAAGTGATGGTAATATGGGTAAAAGCCAGTACAACCCAACAACCTGATGTTTATTATGTTTTTCGTTCCTTTCTTGCGACGCCGTGCGTTCTATTAACAAAATAAGGATGAGAAAAATCAAATCCTGACTACAAACGTCTGGCTTAATTTGGTAAGTGGTAGG	AAGATTAAGTGATGGTAATATGGGTAAAAGTTAGTATAATTTAATAATTTGATGTTTATTATGTTTTTCGTTTTTTTTTTGCGACGTCGTGCGTTTTATTAATAAAATAAGGATGAGAAAAATTAAATTTTGATTATAAACGTTTGGTTTAATTTGGTAAGTGGTAGG	1456	1624	TACAACCCAACAACCTGATGTTTATTATGTTTTTCGTTCCTTTCTTGCGACGCCGTGCGTTCTATTAACAAAATAAGGATGAGAAAAATCAAATCCTGACTACAAAC	TATAATTTAATAATTTGATGTTTATTATGTTTTTCGTTTTTTTTTTGCGACGTCGTGCGTTTTATTAATAAAATAAGGATGAGAAAAATTAAATTTTGATTATAAAC	1490	1597
Spin_12	Spin_strain_zymo	+	GGAAAGAAATGGGGGATGTTATTTATA	CRATAATACAATTTTTACAAAAATTATTCTTAAAATTA	CCTACTAGGGGTAGTGGGCAGTTGAAAAACTCTGACACCAGGGTTCATCGGGTTGTTGGACGACTTGATGTCCCACACGAAAAGAGAGTTATCTAGTTCCCATAGTACAAGCTATGCTTAGTTTAGGACTCGAGGATTTTATGTGTATTACAATTTGAGGCGATGGGCTGACAACATGTCGCTATTTTCTGACTAATCCTGAAATGTTTGCGAGATGTGGCGTAAATGTTCTTTTTTACGGCTTTTTACGCTCTGCCTACTCCATAAGGGATATATGTATGTATATAACTTTCAGTTTAATCAGGTTGAAAGCTCATAGCCGCAGAACGGGTTAACTTATAATGGGATGAGTCATAAAACGCATTATAATATCACAAAGTTATTATAAAAGACATCAGT…	GGAAAGAAATGGGGGATGCTATTCACACGGCACCGTAAAAATAACAATAAAAAAAAAGAAATTCATTATTTAATTAAAATAAATATAATGATAAAAAGAAACTAAAAGTTTTACACGAGCGGGATTCGAAACCACTAAGCTGTCATTTCCTTCAATCGGGTTTTTCGTTACCAACCTCAAGAACAATCCTTGCAAAAATTGTATTACCG	GGAAAGAAATGGGGGATGTTATTTATACGGTATCGTAAAAATAATAATAAAAAAAAAGAAATTTATTATTTAATTAAAATAAATATAATGATAAAAAGAAATTAAAAGTTTTATACGAGCGGGATTCGAAATTATTAAGTTGTTATTTTTTTTAATCGGGTTTTTCGTTATTAATTTTAAGAATAATTTTTGTAAAAATTGTATTATCG	723	932	CGGCACCGTAAAAATAACAATAAAAAAAAAGAAATTCATTATTTAATTAAAATAAATATAATGATAAAAAGAAACTAAAAGTTTTACACGAGCGGGATTCGAAACCACTAAGCTGTCATTTCCTTCAATCGGGTTTTTCGTTAC	CGGTATCGTAAAAATAATAATAAAAAAAAAGAAATTTATTATTTAATTAAAATAAATATAATGATAAAAAGAAATTAAAAGTTTTATACGAGCGGGATTCGAAATTATTAAGTTGTTATTTTTTTTAATCGGGTTTTTCGTTAT	750	894
Spin_13	Spin_strain_zymo	+	TTTTAAATATTTTAGTAAAAGGGTGATGGT	ATTAATAAAAACCTTTTAAATAAAATTACAACACTT	CCTACTAGGGGTAGTGGGCAGTTGAAAAACTCTGACACCAGGGTTCATCGGGTTGTTGGACGACTTGATGTCCCACACGAAAAGAGAGTTATCTAGTTCCCATAGTACAAGCTATGCTTAGTTTAGGACTCGAGGATTTTATGTGTATTACAATTTGAGGCGATGGGCTGACAACATGTCGCTATTTTCTGACTAATCCTGAAATGTTTGCGAGATGTGGCGTAAATGTTCTTTTTTACGGCTTTTTACGCTCTGCCTACTCCATAAGGGATATATGTATGTATATAACTTTCAGTTTAATCAGGTTGAAAGCTCATAGCCGCAGAACGGGTTAACTTATAATGGGATGAGTCATAAAACGCATTATAATATCACAAAGTTATTATAAAAGACATCAGT…	TCTTAAACATTTCAGCAAAAGGGTGATGGTGGCGGGAGGTAGAGCGCGCCAAGCGGCGGTTGTCGCATGGCCGTCGGTGTTATGTTGTCACTCGCTCGGTATAGGTGCCGTGCGGGATACATTGATTGCGCCACTTCGTACAAGCTTTAAGACGCAACCACTACTGCTGGTTTAAAGTGTTGCAATTTTATTCAAAAGGCTTTTACTAAC	TTTTAAATATTTTAGTAAAAGGGTGATGGTGGCGGGAGGTAGAGCGCGTTAAGCGGCGGTTGTCGTATGGTCGTCGGTGTTATGTTGTTATTCGTTCGGTATAGGTGTCGTGCGGGATATATTGATTGCGTTATTTCGTATAAGTTTTAAGACGTAATTATTATTGTTGGTTTAAAGTGTTGTAATTTTATTTAAAAGGTTTTTATTAAT	2107	2317	GGCGGGAGGTAGAGCGCGCCAAGCGGCGGTTGTCGCATGGCCGTCGGTGTTATGTTGTCACTCGCTCGGTATAGGTGCCGTGCGGGATACATTGATTGCGCCACTTCGTACAAGCTTTAAGACGCAACCACTACTGCTGGTTTA	GGCGGGAGGTAGAGCGCGTTAAGCGGCGGTTGTCGTATGGTCGTCGGTGTTATGTTGTTATTCGTTCGGTATAGGTGTCGTGCGGGATATATTGATTGCGTTATTTCGTATAAGTTTTAAGACGTAATTATTATTGTTGGTTTA	2137	2281
Spin_14	Spin_strain_zymo	+	TTTAAATATTTTAGTAAAAGGGTGATGGT	ATTACAACACTTTAAACCAACAATAATAATTA	CCTACTAGGGGTAGTGGGCAGTTGAAAAACTCTGACACCAGGGTTCATCGGGTTGTTGGACGACTTGATGTCCCACACGAAAAGAGAGTTATCTAGTTCCCATAGTACAAGCTATGCTTAGTTTAGGACTCGAGGATTTTATGTGTATTACAATTTGAGGCGATGGGCTGACAACATGTCGCTATTTTCTGACTAATCCTGAAATGTTTGCGAGATGTGGCGTAAATGTTCTTTTTTACGGCTTTTTACGCTCTGCCTACTCCATAAGGGATATATGTATGTATATAACTTTCAGTTTAATCAGGTTGAAAGCTCATAGCCGCAGAACGGGTTAACTTATAATGGGATGAGTCATAAAACGCATTATAATATCACAAAGTTATTATAAAAGACATCAGT…	CTTAAACATTTCAGCAAAAGGGTGATGGTGGCGGGAGGTAGAGCGCGCCAAGCGGCGGTTGTCGCATGGCCGTCGGTGTTATGTTGTCACTCGCTCGGTATAGGTGCCGTGCGGGATACATTGATTGCGCCACTTCGTACAAGCTTTAAGACGCAACCACTACTGCTGGTTTAAAGTGTTGCAAT	TTTAAATATTTTAGTAAAAGGGTGATGGTGGCGGGAGGTAGAGCGCGTTAAGCGGCGGTTGTCGTATGGTCGTCGGTGTTATGTTGTTATTCGTTCGGTATAGGTGTCGTGCGGGATATATTGATTGCGTTATTTCGTATAAGTTTTAAGACGTAATTATTATTGTTGGTTTAAAGTGTTGTAAT	2108	2293	GGCGGGAGGTAGAGCGCGCCAAGCGGCGGTTGTCGCATGGCCGTCGGTGTTATGTTGTCACTCGCTCGGTATAGGTGCCGTGCGGGATACATTGATTGCGCCACTTCGTACAAGCTTTAAGACG	GGCGGGAGGTAGAGCGCGTTAAGCGGCGGTTGTCGTATGGTCGTCGGTGTTATGTTGTTATTCGTTCGGTATAGGTGTCGTGCGGGATATATTGATTGCGTTATTTCGTATAAGTTTTAAGACG	2137	2261
Dual_17	Spin_strain_zymo	+	as above	as above	CCTACTAGGGGTAGTGGGCAGTTGAAAAACTCTGACACCAGGGTTCATCGGGTTGTTGGACGACTTGATGTCCCACACGAAAAGAGAGTTATCTAGTTCCCATAGTACAAGCTATGCTTAGTTTAGGACTCGAGGATTTTATGTGTATTACAATTTGAGGCGATGGGCTGACAACATGTCGCTATTTTCTGACTAATCCTGAAATGTTTGCGAGATGTGGCGTAAATGTTCTTTTTTACGGCTTTTTACGCTCTGCCTACTCCATAAGGGATATATGTATGTATATAACTTTCAGTTTAATCAGGTTGAAAGCTCATAGCCGCAGAACGGGTTAACTTATAATGGGATGAGTCATAAAACGCATTATAATATCACAAAGTTATTATAAAAGACATCAGT…	CTTAAACATTTCAGCAAAAGGGTGATGGTGGCGGGAGGTAGAGCGCGCCAAGCGGCGGTTGTCGCATGGCCGTCGGTGTTATGTTGTCACTCGCTCGGTATAGGTGCCGTGCGGGATACATTGATTGCGCCACTTCGTACAAGCTTTAAGACGCAACCACTACTGCTGGTTTAAAGTGTTGCAATTTTATTCAAAAGGCTTTTACTAACTGGCGCTTTTATGAGCCCGCTAGGTTCCGTTAGCTCTGTGTGGCGGCTCGCGGGGACTGCTCGATCGCATGTTGGCAGCTCCTGTGTGCC	TTTAAATATTTTAGTAAAAGGGTGATGGTGGCGGGAGGTAGAGCGCGTTAAGCGGCGGTTGTCGTATGGTCGTCGGTGTTATGTTGTTATTCGTTCGGTATAGGTGTCGTGCGGGATATATTGATTGCGTTATTTCGTATAAGTTTTAAGACGTAATTATTATTGTTGGTTTAAAGTGTTGTAATTTTATTTAAAAGGTTTTTATTAATTGGCGTTTTTATGAGTTCGTTAGGTTTCGTTAGTTTTGTGTGGCGGTTCGCGGGGATTGTTCGATCGTATGTTGGTAGTTTTTGTGTGTC	2108	2407	TGGCGGGAGGTAGAGCGCGCCAAGCGGCGGTTGTCGCATGGCCGTCGGTGTTATGTTGTCACTCGCTCGGTATAGGTGCCGTGCGGGATACATTGATTGCGCCACTTCGTACAAGCTTTAAGACGCAACCACTACTGCTGGTTTAAAGTGTTGCAATTTTATTCAAAAGGCTTTTACTAACTGGCGCTTTTATGAGCCCGCTAGGTTCCGTTAGCTCTGTGTGGCGGCTCGCGGGGACTGCTCGATCG	TGGCGGGAGGTAGAGCGCGTTAAGCGGCGGTTGTCGTATGGTCGTCGGTGTTATGTTGTTATTCGTTCGGTATAGGTGTCGTGCGGGATATATTGATTGCGTTATTTCGTATAAGTTTTAAGACGTAATTATTATTGTTGGTTTAAAGTGTTGTAATTTTATTTAAAAGGTTTTTATTAATTGGCGTTTTTATGAGTTCGTTAGGTTTCGTTAGTTTTGTGTGGCGGTTCGCGGGGATTGTTCGATCG	2136	2384
